# Supplementary material for: 7-Chloro-6,8-dinitro­quinazolin-4(3H)-one acetic acid monosolvate
Source: Acta Crystallogr Sect E Struct Rep Online. 2012 Jan 7;68(Pt 2):o304. doi: 10.1107/S1600536811055735 (PMC3274997; doi:10.1107/S1600536811055735)
Supplement: Supplementary file 3 [file e-68-0o304-Isup3.hkl]

# 
# h,k,l, Fc-squared, Fo-squared, sigma(Fo-squared) and status flag 
# 
data_I
_shelx_title ' 1 in P-1' 
_shelx_refln_list_code          4 
_shelx_F_calc_maximum      173.15 
_exptl_crystal_F_000       336.00 
_reflns_d_resolution_high  0.8379 
 
loop_ 
 _symmetry_equiv_pos_as_xyz 
 'x, y, z' 
 '-x, -y, -z' 
 
_cell_length_a     7.3041 
_cell_length_b     9.3952 
_cell_length_c     9.6850 
_cell_angle_alpha  83.813 
_cell_angle_beta   88.172 
_cell_angle_gamma  89.033 
 
_shelx_F_squared_multiplier     1.000 
 
loop_ 
 _refln_index_h 
 _refln_index_k 
 _refln_index_l 
 _refln_F_squared_calc 
 _refln_F_squared_meas 
 _refln_F_squared_sigma 
 _refln_observed_status 
   1   0   0      306.19      314.92      4.70 o 
   2   0   0     3528.78     3305.68     46.25 o 
   3   0   0       40.02       44.73      2.08 o 
   4   0   0      589.55      576.62      9.09 o 
   5   0   0        3.44        4.33      0.98 o 
   6   0   0        1.07        1.54      1.09 o 
   7   0   0        0.82       -0.77      1.17 o 
   8   0   0        6.81        8.46      2.56 o 
  -8   1   0       19.03       17.68      3.08 o 
  -7   1   0        2.90        2.17      1.35 o 
  -6   1   0       68.06       65.59      3.25 o 
  -5   1   0      198.09      207.04      5.77 o 
  -4   1   0      951.01     1033.31     20.09 o 
  -3   1   0       16.04       13.14      0.83 o 
  -2   1   0      350.13      346.17      5.35 o 
  -1   1   0      340.32      357.66      5.42 o 
   0   1   0      673.76      656.49      9.49 o 
   1   1   0       19.97       13.78      2.01 o 
   2   1   0      213.75      208.49      4.62 o 
   3   1   0     1962.50     1899.49     27.27 o 
   4   1   0       49.00       53.24      1.68 o 
   5   1   0        3.49       14.10      2.31 o 
   6   1   0       62.04       59.15      2.99 o 
   7   1   0      152.44      167.62      8.20 o 
   8   1   0        3.83        2.05      2.05 o 
  -8   2   0       24.16       24.09      3.59 o 
  -7   2   0       54.59       59.44      3.32 o 
  -6   2   0       31.90       34.64      2.70 o 
  -5   2   0       72.28       69.52      3.14 o 
  -4   2   0      330.08      318.91      7.59 o 
  -3   2   0       31.10       25.02      0.86 o 
  -2   2   0     3590.49     3393.39     47.69 o 
  -1   2   0     3954.51     3594.29     50.36 o 
   0   2   0      178.97      176.48      3.09 o 
   1   2   0      466.81      477.07      8.94 o 
   2   2   0     1117.74     1150.77     16.86 o 
   3   2   0      157.39      134.59      2.93 o 
   4   2   0      470.82      488.95      8.17 o 
   5   2   0       44.40       44.33      2.06 o 
   6   2   0        2.61        2.69      1.27 o 
   7   2   0        2.71        7.95      2.56 o 
   8   2   0       13.34       10.51      3.08 o 
  -8   3   0        4.97        5.33      2.82 o 
  -7   3   0        1.77        4.58      1.42 o 
  -6   3   0      228.26      222.26      6.79 o 
  -5   3   0      105.13       86.29      3.84 o 
  -4   3   0      462.66      471.90     11.66 o 
  -3   3   0      379.94      398.09      6.58 o 
  -2   3   0      224.58      245.56      4.33 o 
  -1   3   0      450.10      505.64      7.95 o 
   0   3   0      104.15      121.22      2.78 o 
   1   3   0     1165.47     1086.71     41.63 o 
   2   3   0       48.06       39.66      1.61 o 
   3   3   0       31.92       26.59      1.39 o 
   4   3   0      155.12      168.88      3.80 o 
   5   3   0      231.13      220.74      4.71 o 
   6   3   0       22.05       18.45      3.33 o 
   7   3   0       41.63       35.37      4.61 o 
   8   3   0       24.33       32.55      4.87 o 
  -8   4   0        9.69       12.58      2.27 o 
  -7   4   0        0.59        1.41      1.27 o 
  -6   4   0        0.18        0.14      0.90 o 
  -5   4   0     1094.26      993.84     20.44 o 
  -4   4   0       35.82       30.51      2.22 o 
  -3   4   0      693.78      636.40     10.14 o 
  -2   4   0      168.03      171.66      3.54 o 
  -1   4   0      320.97      334.38      5.88 o 
   0   4   0       80.17       70.11      2.11 o 
   1   4   0       14.01       12.17      1.12 o 
   2   4   0       27.07       26.25      1.85 o 
   3   4   0      385.99      392.81      7.10 o 
   4   4   0      542.64      547.96      9.51 o 
   5   4   0       87.40       99.24      3.09 o 
   6   4   0       56.98       54.08      5.64 o 
   7   4   0      135.53      139.69      8.46 o 
   8   4   0       12.76       13.58      3.84 o 
  -7   5   0       12.32        8.75      1.85 o 
  -6   5   0       97.13       97.17      4.37 o 
  -5   5   0      261.95      229.39      6.89 o 
  -4   5   0      211.87      221.70      6.46 o 
  -3   5   0       82.23       70.55      2.10 o 
  -2   5   0      242.27      214.82      4.40 o 
  -1   5   0      134.92      125.70      3.04 o 
   0   5   0      549.10      538.91      9.19 o 
   1   5   0      261.88      239.78      5.01 o 
   2   5   0      130.40      134.86      4.19 o 
   3   5   0      238.86      260.56      5.52 o 
   4   5   0       37.72       44.76      2.52 o 
   5   5   0       77.67       93.00      3.74 o 
   6   5   0        0.66       -0.77      2.05 o 
   7   5   0      446.07      492.87     18.97 o 
  -7   6   0       17.24       18.29      2.51 o 
  -6   6   0        0.49        0.93      1.54 o 
  -5   6   0        7.85       10.35      1.85 o 
  -4   6   0       19.26       24.57      2.40 o 
  -3   6   0       14.70       10.76      1.14 o 
  -2   6   0       99.24       84.22      3.59 o 
  -1   6   0       55.99       63.46      2.21 o 
   0   6   0       26.76       27.16      2.06 o 
   1   6   0      429.27      425.85      7.95 o 
   2   6   0       33.36       26.20      2.13 o 
   3   6   0      565.23      587.34     10.57 o 
   4   6   0       14.65       13.36      1.86 o 
   5   6   0       10.20        7.34      1.51 o 
   6   6   0       16.25       18.56      2.17 o 
   7   6   0       51.18       44.08      6.15 o 
  -6   7   0        1.69        1.54      1.23 o 
  -5   7   0       11.01       13.03      2.09 o 
  -4   7   0        0.01       -1.20      1.04 o 
  -3   7   0        2.92        3.59      0.98 o 
  -2   7   0      170.90      169.53      4.25 o 
  -1   7   0      213.63      206.65      4.81 o 
   0   7   0       97.73       94.75      3.08 o 
   1   7   0       17.35       16.28      1.78 o 
   2   7   0        1.96        2.89      1.41 o 
   3   7   0       21.66       27.13      2.73 o 
   4   7   0       19.78       25.23      2.46 o 
   5   7   0        0.33        1.96      1.79 o 
   6   7   0       36.88       38.23      3.18 o 
  -5   8   0       46.22       52.81      3.79 o 
  -4   8   0        0.24        0.77      1.23 o 
  -3   8   0        6.98        4.78      1.92 o 
  -2   8   0        9.77        7.85      1.28 o 
  -1   8   0        5.46        5.16      1.14 o 
   0   8   0        2.49        2.77      1.46 o 
   1   8   0       31.47       36.25      4.20 o 
   2   8   0       32.74       26.91      2.14 o 
   3   8   0        0.88        0.24      0.98 o 
   4   8   0        1.39        2.45      2.69 o 
   5   8   0        5.68        4.27      1.58 o 
   6   8   0       26.12       26.86      2.94 o 
  -5   9   0        0.82        0.05      1.53 o 
  -4   9   0        0.30       -0.77      1.23 o 
  -3   9   0       46.79       42.60      3.75 o 
  -2   9   0       53.20       49.57      2.65 o 
  -1   9   0        5.63        3.58      1.19 o 
   0   9   0       21.94       18.91      2.07 o 
   1   9   0       25.86       23.10      2.05 o 
   2   9   0      590.51      602.10     11.46 o 
   3   9   0        4.65        6.66      1.85 o 
   4   9   0        0.54        1.78      1.35 o 
   5   9   0        4.08        3.76      1.60 o 
  -3  10   0        1.07       -2.03      1.42 o 
  -2  10   0       11.57        6.55      1.38 o 
  -1  10   0       10.43        9.00      1.74 o 
   0  10   0        1.04        1.69      1.24 o 
   1  10   0        0.10       -0.03      1.09 o 
   2  10   0       65.30       56.41      3.65 o 
   3  10   0       25.93       26.15      5.64 o 
  -1  11   0        0.82        1.28      1.24 o 
   0  11   0        7.68        9.07      1.77 o 
   1  11   0       11.18       11.19      1.92 o 
   0 -11   1        9.85        6.04      1.57 o 
  -3 -10   1        6.73        6.73      1.98 o 
  -2 -10   1        2.78        6.99      1.90 o 
  -1 -10   1       20.37       22.75      2.28 o 
   0 -10   1        0.03        0.33      1.11 o 
   1 -10   1       58.45       58.10      3.06 o 
   2 -10   1        0.19       -0.07      1.13 o 
   3 -10   1        4.47        6.21      2.08 o 
  -5  -9   1        0.00        0.39      1.40 o 
  -4  -9   1        0.44        1.03      2.18 o 
  -3  -9   1      145.49      138.71      8.84 o 
  -2  -9   1       26.27       22.17      2.70 o 
  -1  -9   1       18.54       15.86      2.00 o 
   0  -9   1       81.55       89.09      3.42 o 
   1  -9   1      159.59      173.55      4.81 o 
   2  -9   1       79.25       78.34      3.28 o 
   3  -9   1       21.91       30.20      3.32 o 
   4  -9   1        1.53        0.64      1.45 o 
  -5  -8   1       15.07       12.29      2.31 o 
  -4  -8   1        0.42        0.84      1.92 o 
  -3  -8   1       22.25       23.84      2.65 o 
  -2  -8   1       31.13       31.82      2.41 o 
  -1  -8   1        4.89        4.61      1.32 o 
   0  -8   1       44.74       44.67      3.16 o 
   1  -8   1       93.89       92.09      3.23 o 
   2  -8   1        5.04        3.08      1.09 o 
   3  -8   1       89.61       81.56      4.23 o 
   4  -8   1       38.05       39.98      5.38 o 
   5  -8   1        3.57        6.52      1.79 o 
  -6  -7   1        3.76        3.78      1.58 o 
  -5  -7   1       32.04       33.22      2.99 o 
  -4  -7   1       71.98       71.61      4.87 o 
  -3  -7   1        3.40        3.12      1.35 o 
  -2  -7   1        8.64       10.22      1.48 o 
  -1  -7   1      117.74      118.10      5.73 o 
   0  -7   1       38.89       37.25      2.26 o 
   1  -7   1       12.23       10.63      1.30 o 
   2  -7   1       85.79       88.27      2.95 o 
   3  -7   1        0.10       -0.34      2.56 o 
   4  -7   1       36.30       26.66      4.36 o 
   5  -7   1        0.11        2.24      1.35 o 
   6  -7   1       15.51       14.77      2.40 o 
  -7  -6   1       20.45       16.15      4.36 o 
  -6  -6   1       52.11       57.74      4.87 o 
  -5  -6   1       20.30       22.79      2.46 o 
  -4  -6   1       37.68       37.28      2.89 o 
  -3  -6   1       96.37       97.77      3.25 o 
  -2  -6   1       25.31       20.37      2.81 o 
  -1  -6   1      459.62      458.16     10.25 o 
   0  -6   1      212.86      219.46      5.73 o 
   1  -6   1      278.86      277.49      5.73 o 
   2  -6   1        1.50        0.40      0.75 o 
   3  -6   1       65.86       64.05      2.29 o 
   4  -6   1      171.22      176.56      6.02 o 
   5  -6   1       20.56       22.55      2.51 o 
   6  -6   1       20.37       21.54      2.46 o 
   7  -6   1        3.08        3.79      1.51 o 
  -7  -5   1        0.04       -3.08      2.05 o 
  -6  -5   1       12.90       13.84      3.59 o 
  -5  -5   1       64.21       63.92      3.32 o 
  -4  -5   1      145.84      148.52      5.13 o 
  -3  -5   1      627.14      662.68     11.32 o 
  -2  -5   1       64.89       61.02      2.28 o 
  -1  -5   1       80.78       74.88      3.02 o 
   0  -5   1      956.16     1047.74     16.34 o 
   1  -5   1      184.83      222.16      4.71 o 
   2  -5   1        3.46        0.87      0.68 o 
   3  -5   1       31.07       28.01      1.39 o 
   4  -5   1       91.37       97.64      4.12 o 
   5  -5   1        2.61        7.02      1.42 o 
   6  -5   1        2.72        2.77      1.35 o 
   7  -5   1       10.74       10.36      1.92 o 
  -8  -4   1        2.43        2.05      2.56 o 
  -7  -4   1      114.21      119.18      8.20 o 
  -6  -4   1       70.50       80.74      6.41 o 
  -5  -4   1       28.05       22.30      3.59 o 
  -4  -4   1       41.75       40.24      1.95 o 
  -3  -4   1        4.51        4.92      0.93 o 
  -2  -4   1        0.01       -0.22      0.55 o 
  -1  -4   1      394.20      379.89      6.82 o 
   0  -4   1       16.31       27.68      1.37 o 
   1  -4   1       35.44       26.49      1.59 o 
   2  -4   1      243.70      248.82      4.71 o 
   3  -4   1       82.16       97.55      2.45 o 
   4  -4   1      726.39      709.21     15.17 o 
   5  -4   1       74.62       84.24      3.63 o 
   6  -4   1       32.42       30.73      2.65 o 
   7  -4   1      144.96      153.79      5.79 o 
   8  -4   1       38.22       42.04      6.92 o 
  -8  -3   1        6.01        2.05      2.56 o 
  -7  -3   1        5.39        7.18      2.82 o 
  -6  -3   1       41.36       46.90      4.87 o 
  -5  -3   1        0.19       -0.05      0.77 o 
  -4  -3   1       26.66       32.91      2.09 o 
  -3  -3   1       34.04       30.90      1.66 o 
  -2  -3   1       77.84       64.71      1.98 o 
  -1  -3   1      534.12      547.05      8.80 o 
   0  -3   1      706.68      689.15     13.68 o 
   1  -3   1      869.34      852.55     12.95 o 
   2  -3   1      406.00      410.86      7.25 o 
   3  -3   1       38.93       50.77      2.06 o 
   4  -3   1      114.50      113.50      3.94 o 
   5  -3   1       44.48       74.72      6.79 o 
   6  -3   1        0.96        2.69      1.27 o 
   7  -3   1        5.36        4.28      1.53 o 
   8  -3   1        1.12       -0.14      1.17 o 
  -8  -2   1       14.25       11.02      3.08 o 
  -7  -2   1       47.27       37.93      4.61 o 
  -6  -2   1       99.47       96.37      5.89 o 
  -5  -2   1       49.98       51.69      2.59 o 
  -4  -2   1       40.20       32.37      2.58 o 
  -3  -2   1       27.53       39.13      1.50 o 
  -2  -2   1     1503.96     1549.78     22.53 o 
  -1  -2   1     3343.17     3236.61     45.65 o 
   0  -2   1      607.17      601.29     11.09 o 
   1  -2   1      280.71      314.81      5.23 o 
   2  -2   1      538.17      506.65      7.83 o 
   3  -2   1      489.96      467.12      9.95 o 
   4  -2   1      464.41      468.91     10.36 o 
   5  -2   1        3.93        4.38      1.17 o 
   6  -2   1      155.18      164.53      5.47 o 
   7  -2   1       42.06       41.58      4.10 o 
   8  -2   1        3.18        2.16      1.79 o 
  -8  -1   1       16.96       20.50      3.84 o 
  -7  -1   1       19.88       17.17      3.08 o 
  -6  -1   1       80.42       80.48      5.13 o 
  -5  -1   1      477.81      517.27      8.77 o 
  -4  -1   1      731.32      779.11     12.13 o 
  -3  -1   1        9.01       11.24      0.78 o 
  -2  -1   1      104.36      118.38      3.33 o 
  -1  -1   1      137.01      136.93      2.40 o 
   0  -1   1     1279.82     1245.67     21.33 o 
   1  -1   1      480.47      440.73     12.69 o 
   2  -1   1       46.46       38.78      3.59 o 
   3  -1   1     1632.76     1778.75     32.81 o 
   4  -1   1       61.29       43.86      3.33 o 
   5  -1   1      127.96      130.25      4.30 o 
   6  -1   1       39.05       41.97      4.23 o 
   7  -1   1       32.00       30.06      2.77 o 
   8  -1   1       97.97       99.89      7.18 o 
  -8   0   1       15.47       11.02      2.82 o 
  -7   0   1        4.70        6.66      2.31 o 
  -6   0   1       21.98       23.61      2.17 o 
  -5   0   1      118.37      113.79      5.13 o 
  -4   0   1     1302.65     1338.29     19.78 o 
  -3   0   1      462.33      479.87      7.55 o 
  -2   0   1      185.16      165.53      3.00 o 
  -1   0   1     1247.00     1202.58     17.03 o 
   0   0   1       21.54       17.96      0.54 o 
   1   0   1      818.21      832.31     11.87 o 
   2   0   1       40.33       47.77      3.17 o 
   3   0   1     2863.60     2987.15     42.15 o 
   4   0   1      314.96      372.38      6.04 o 
   5   0   1      258.98      255.94      6.68 o 
   6   0   1      114.86      105.53      4.05 o 
   7   0   1       48.21       51.46      3.33 o 
   8   0   1       20.40       22.81      3.59 o 
  -8   1   1       29.53       29.73      4.10 o 
  -7   1   1      112.31      106.88      6.15 o 
  -6   1   1       25.41       24.80      2.26 o 
  -5   1   1      285.26      288.71      7.24 o 
  -4   1   1       26.62       26.40      1.17 o 
  -3   1   1        1.91        0.22      0.37 o 
  -2   1   1     1897.53     1814.25     25.75 o 
  -1   1   1     1034.51      969.68     13.91 o 
   0   1   1     2495.75     2290.21     32.10 o 
   1   1   1       34.02       28.09      0.98 o 
   2   1   1       64.62       55.71      1.49 o 
   3   1   1     1674.49     1671.06     23.99 o 
   4   1   1       36.41       37.91      1.36 o 
   5   1   1      129.33      123.52      4.16 o 
   6   1   1      168.67      170.41      8.07 o 
   7   1   1       42.41       44.54      3.14 o 
   8   1   1        3.16        1.54      1.79 o 
  -8   2   1        0.72       -1.03      1.54 o 
  -7   2   1        1.28        2.69      1.45 o 
  -6   2   1        2.79        5.20      2.69 o 
  -5   2   1      296.53      298.61      7.95 o 
  -4   2   1        6.10        7.72      0.73 o 
  -3   2   1      227.97      237.59      4.25 o 
  -2   2   1     1247.19     1273.74     18.44 o 
  -1   2   1     1174.91     1139.40     16.39 o 
   0   2   1      133.67      120.09      2.33 o 
   1   2   1      209.61      171.90      3.16 o 
   2   2   1     1732.53     1679.21     30.71 o 
   3   2   1       78.49       98.50      2.30 o 
   4   2   1        1.24        1.71      0.71 o 
   5   2   1        1.83        1.58      0.59 o 
   6   2   1       72.17       70.74      4.87 o 
   7   2   1       50.93       48.19      4.87 o 
   8   2   1       42.19       40.75      5.13 o 
  -8   3   1      107.38      103.29      6.41 o 
  -7   3   1       33.99       35.44      3.02 o 
  -6   3   1       48.33       42.14      2.89 o 
  -5   3   1      180.33      192.57      8.84 o 
  -4   3   1        5.63        8.15      0.77 o 
  -3   3   1       19.20       24.01      1.17 o 
  -2   3   1       45.33       45.45      1.42 o 
  -1   3   1     1844.67     1814.14     26.07 o 
   0   3   1      176.37      179.65      3.39 o 
   1   3   1     2573.28     2547.31     36.31 o 
   2   3   1     1332.30     1394.51     20.42 o 
   3   3   1      101.42      105.24      9.75 o 
   4   3   1       76.57       86.03      2.75 o 
   5   3   1      322.65      307.11     19.20 o 
   6   3   1      119.55      119.14      4.62 o 
   7   3   1       11.76       13.33      3.08 o 
   8   3   1       23.61       16.92      3.59 o 
  -8   4   1        0.05       -0.51      1.54 o 
  -7   4   1        3.21        2.00      1.35 o 
  -6   4   1        0.00       -0.07      0.98 o 
  -5   4   1       14.32       15.30      1.85 o 
  -4   4   1       71.51       77.43      3.46 o 
  -3   4   1       45.68       39.63      2.62 o 
  -2   4   1      805.46      930.36     14.14 o 
  -1   4   1     2489.17     2606.25     37.36 o 
   0   4   1      741.50      719.67     11.25 o 
   1   4   1      339.86      343.31      6.03 o 
   2   4   1     1072.70     1187.74     21.03 o 
   3   4   1      420.10      468.07     13.22 o 
   4   4   1       24.17       20.33      3.67 o 
   5   4   1        5.67        3.68      0.93 o 
   6   4   1        1.04       -1.54      1.79 o 
   7   4   1       43.45       49.21      5.64 o 
   8   4   1        0.03        0.00      2.56 o 
  -7   5   1        5.15        6.19      1.66 o 
  -6   5   1        3.94        4.53      1.42 o 
  -5   5   1      240.17      264.61      7.55 o 
  -4   5   1       52.05       48.93      2.83 o 
  -3   5   1       38.75       25.87      2.29 o 
  -2   5   1       11.68        5.20      0.80 o 
  -1   5   1        5.65       13.19      1.11 o 
   0   5   1       22.13       23.04      1.93 o 
   1   5   1       36.90       46.53      4.75 o 
   2   5   1      296.30      263.66      5.39 o 
   3   5   1      115.49      121.70      3.28 o 
   4   5   1       16.90       16.90      1.71 o 
   5   5   1       44.77       40.06      6.26 o 
   6   5   1      152.09      147.89      8.46 o 
   7   5   1       20.64       18.20      4.10 o 
  -7   6   1       30.37       30.06      3.08 o 
  -6   6   1        0.03       -0.81      1.04 o 
  -5   6   1       23.59       28.27      2.65 o 
  -4   6   1        0.35       -0.87      0.85 o 
  -3   6   1      172.57      185.46      4.93 o 
  -2   6   1      155.80      187.59      4.21 o 
  -1   6   1       31.98       33.33      2.00 o 
   0   6   1       11.20        9.90      1.12 o 
   1   6   1       73.09       79.11      2.80 o 
   2   6   1       19.78       14.20      1.36 o 
   3   6   1      143.07      128.93      3.69 o 
   4   6   1       49.52       49.36      2.79 o 
   5   6   1       11.60       11.38      1.51 o 
   6   6   1       24.06       27.68      4.61 o 
   7   6   1       13.37       14.10      3.84 o 
  -6   7   1        1.55        0.97      1.35 o 
  -5   7   1       53.21       47.76      3.37 o 
  -4   7   1      245.52      207.38      6.64 o 
  -3   7   1        0.45        0.79      0.77 o 
  -2   7   1       10.04       15.63      2.30 o 
  -1   7   1       10.63       10.20      1.17 o 
   0   7   1        9.66        9.55      1.21 o 
   1   7   1        0.14       -0.23      0.82 o 
   2   7   1        1.83        1.07      0.96 o 
   3   7   1       67.15       63.93      2.67 o 
   4   7   1      108.42      110.56      4.36 o 
   5   7   1        1.70        2.83      1.35 o 
   6   7   1       40.42       45.57      3.07 o 
  -5   8   1        0.25        1.70      1.32 o 
  -4   8   1        0.53        2.24      1.35 o 
  -3   8   1       80.83       58.94      3.38 o 
  -2   8   1      123.91      102.56      4.34 o 
  -1   8   1       82.04       74.60      2.84 o 
   0   8   1        1.78       -0.07      0.98 o 
   1   8   1       25.14       26.55      2.05 o 
   2   8   1      324.10      319.33      6.98 o 
   3   8   1        1.05       -0.18      1.05 o 
   4   8   1        5.21        3.96      1.51 o 
   5   8   1       69.03       69.73      6.15 o 
   6   8   1        6.28        7.03      1.94 o 
  -5   9   1        0.01        1.35      1.42 o 
  -4   9   1        0.97        1.04      1.47 o 
  -3   9   1        0.72        3.49      1.66 o 
  -2   9   1      107.59       97.46      4.42 o 
  -1   9   1        1.37        2.34      1.14 o 
   0   9   1       41.48       41.67      3.36 o 
   1   9   1       20.58       18.23      1.89 o 
   2   9   1       16.69       18.91      1.96 o 
   3   9   1        8.58        9.87      1.68 o 
   4   9   1        0.98        0.43      2.43 o 
   5   9   1        5.05        4.61      1.71 o 
  -3  10   1        0.03        0.16      1.42 o 
  -2  10   1        0.56       -0.21      1.44 o 
  -1  10   1       25.08       23.89      2.18 o 
   0  10   1       16.41       16.44      1.95 o 
   1  10   1        3.11        5.02      1.38 o 
   2  10   1       65.25       67.59      3.35 o 
   3  10   1        0.16       -0.72      1.28 o 
   4  10   1        0.32       -0.41      1.51 o 
  -1  11   1        8.53        5.63      1.51 o 
   0  11   1        2.33        1.23      1.30 o 
   1  11   1        1.20        1.03      1.17 o 
  -3 -10   2      115.65      137.08      5.96 o 
  -2 -10   2        5.09        6.89      1.94 o 
  -1 -10   2        0.53        0.12      1.35 o 
   0 -10   2        1.79        1.01      1.24 o 
   1 -10   2       23.05       25.71      2.30 o 
   2 -10   2       14.73       12.56      2.52 o 
   3 -10   2        2.17        1.55      3.97 o 
  -4  -9   2        9.46        7.05      1.98 o 
  -3  -9   2        8.81       11.81      2.27 o 
  -2  -9   2        0.08        1.27      1.47 o 
  -1  -9   2       13.52       11.75      2.56 o 
   0  -9   2        0.74       -0.21      1.00 o 
   1  -9   2       22.76       23.09      2.05 o 
   2  -9   2       19.96       22.93      2.04 o 
   3  -9   2        3.82        0.90      1.45 o 
   4  -9   2       11.89       10.20      2.34 o 
  -5  -8   2        0.09        0.43      1.55 o 
  -4  -8   2        2.65        0.65      1.35 o 
  -3  -8   2       10.61       12.80      2.22 o 
  -2  -8   2       12.45       12.92      2.69 o 
  -1  -8   2       44.00       46.74      2.74 o 
   0  -8   2       73.17       71.81      3.01 o 
   1  -8   2       25.19       22.24      1.89 o 
   2  -8   2       56.82       54.51      2.66 o 
   3  -8   2        2.61        3.22      1.60 o 
   4  -8   2       22.85       27.75      3.07 o 
   5  -8   2        0.42        0.13      1.45 o 
  -6  -7   2        0.93        2.47      1.66 o 
  -5  -7   2        7.37        5.35      1.75 o 
  -4  -7   2       87.43       85.72      5.64 o 
  -3  -7   2       14.35       13.84      2.22 o 
  -2  -7   2       82.31       70.52      3.69 o 
  -1  -7   2       20.21       22.24      1.89 o 
   0  -7   2       49.46       52.74      2.64 o 
   1  -7   2       82.36       80.50      2.98 o 
   2  -7   2       21.21       17.34      1.61 o 
   3  -7   2       30.81       20.56      2.52 o 
   4  -7   2       19.31       17.73      2.40 o 
   5  -7   2        0.96        2.73      1.35 o 
   6  -7   2       21.42       25.32      2.89 o 
  -7  -6   2        2.33        3.08      3.33 o 
  -6  -6   2       10.21        7.14      1.81 o 
  -5  -6   2       22.67       21.42      2.51 o 
  -4  -6   2       11.13       12.63      2.03 o 
  -3  -6   2        8.39        9.07      1.66 o 
  -2  -6   2      160.28      155.34      5.37 o 
  -1  -6   2      126.95      128.07      3.97 o 
   0  -6   2       14.70       15.77      1.50 o 
   1  -6   2       31.40       33.60      1.96 o 
   2  -6   2      395.01      398.36      9.98 o 
   3  -6   2      295.37      289.44      5.86 o 
   4  -6   2      393.95      395.22     15.38 o 
   5  -6   2      126.81      121.74      4.92 o 
   6  -6   2        0.67        0.40      1.23 o 
   7  -6   2        0.19       -0.29      1.23 o 
  -7  -5   2       53.96       49.72      6.15 o 
  -6  -5   2       40.05       43.00      3.32 o 
  -5  -5   2       49.29       46.85      4.10 o 
  -4  -5   2       22.51       21.61      2.27 o 
  -3  -5   2       25.91       28.45      3.84 o 
  -2  -5   2       13.91       15.35      3.59 o 
  -1  -5   2      142.37      146.42      4.67 o 
   0  -5   2        9.77        9.57      1.14 o 
   1  -5   2      172.10      188.75      4.33 o 
   2  -5   2       27.85       27.49      1.52 o 
   3  -5   2        3.89        6.67      0.96 o 
   4  -5   2      783.59      731.83     16.00 o 
   5  -5   2       47.66       40.85      3.08 o 
   6  -5   2        1.23        3.43      1.42 o 
   7  -5   2        0.55        1.44      1.28 o 
  -7  -4   2        0.19        3.08      2.56 o 
  -6  -4   2       17.44       17.20      2.09 o 
  -5  -4   2       30.67       32.04      4.36 o 
  -4  -4   2       25.76       29.16      3.97 o 
  -3  -4   2      131.66      144.48      3.53 o 
  -2  -4   2      243.12      254.83      5.13 o 
  -1  -4   2      259.35      267.11      5.25 o 
   0  -4   2      682.80      730.27     14.34 o 
   1  -4   2        2.03        1.06      0.78 o 
   2  -4   2      483.82      518.63      9.51 o 
   3  -4   2      445.41      460.82      7.87 o 
   4  -4   2       53.46       31.23      5.38 o 
   5  -4   2       51.65       45.27      2.89 o 
   6  -4   2        1.89        1.48      1.17 o 
   7  -4   2        1.01       -0.75      1.09 o 
  -8  -3   2       10.03        9.48      3.08 o 
  -7  -3   2        1.74        0.51      2.31 o 
  -6  -3   2        4.95        3.59      2.31 o 
  -5  -3   2      100.59       99.35      3.88 o 
  -4  -3   2        5.38        7.18      1.28 o 
  -3  -3   2      344.33      371.42      6.69 o 
  -2  -3   2      614.32      589.42      9.63 o 
  -1  -3   2      635.82      596.83      9.59 o 
   0  -3   2       26.44       27.77      2.15 o 
   1  -3   2      371.39      357.38      8.06 o 
   2  -3   2        0.13        8.60      6.92 o 
   3  -3   2      379.22      376.58      7.68 o 
   4  -3   2       34.31       37.69      2.32 o 
   5  -3   2       12.41       18.72      1.90 o 
   6  -3   2       34.06       33.92      2.75 o 
   7  -3   2       75.71       65.25      3.57 o 
   8  -3   2       33.87       33.35      3.26 o 
  -8  -2   2       17.66       14.61      3.33 o 
  -7  -2   2       42.19       34.34      4.61 o 
  -6  -2   2       33.92       28.71      3.84 o 
  -5  -2   2       19.01       18.37      1.79 o 
  -4  -2   2      341.77      323.67      5.97 o 
  -3  -2   2       44.62       41.76      1.48 o 
  -2  -2   2        8.63       11.31      0.77 o 
  -1  -2   2     2079.62     2113.78     30.31 o 
   0  -2   2       86.57       83.16      2.04 o 
   1  -2   2     1228.74     1084.10     20.38 o 
   2  -2   2        4.51        4.29      0.55 o 
   3  -2   2       72.64       73.99      2.56 o 
   4  -2   2       81.56       79.03      3.02 o 
   5  -2   2      206.20      211.48      6.09 o 
   6  -2   2       48.37       52.21      2.95 o 
   7  -2   2       27.55       29.92      2.75 o 
   8  -2   2        4.28        1.61      1.47 o 
  -8  -1   2        3.86        6.41      2.56 o 
  -7  -1   2        0.00        2.31      2.05 o 
  -6  -1   2        0.17        0.77      1.54 o 
  -5  -1   2      149.51      151.80      4.49 o 
  -4  -1   2      268.55      275.49      5.15 o 
  -3  -1   2        3.32        1.95      0.55 o 
  -2  -1   2      441.15      507.49      9.85 o 
  -1  -1   2    29980.96    25247.33    444.60 o 
   0  -1   2      570.66      569.16     23.16 o 
   1  -1   2     2119.41     2016.15     34.63 o 
   2  -1   2      200.66      254.70      4.36 o 
   3  -1   2     1818.95     1836.73     33.85 o 
   4  -1   2        6.47        5.05      1.04 o 
   5  -1   2       35.68       30.72      2.56 o 
   6  -1   2        5.57        4.17      1.23 o 
   7  -1   2       36.74       40.22      4.87 o 
   8  -1   2       62.84       59.03      3.79 o 
  -8   0   2       15.29       13.58      3.08 o 
  -7   0   2       76.06       67.66      5.13 o 
  -6   0   2       60.32       59.46      4.36 o 
  -5   0   2      569.76      617.72     10.21 o 
  -4   0   2      188.83      180.83      4.56 o 
  -3   0   2       45.10       33.45      1.30 o 
  -2   0   2      479.62      500.03      7.74 o 
  -1   0   2      195.68      193.15      4.31 o 
   0   0   2       32.59       23.84      0.74 o 
   1   0   2       61.28       84.04      2.22 o 
   2   0   2     1110.40     1069.27     15.53 o 
   3   0   2      636.14      727.44     10.90 o 
   4   0   2       19.47       19.21      1.21 o 
   5   0   2      106.48      103.27      3.82 o 
   6   0   2      371.01      364.99      9.74 o 
   7   0   2       26.85       22.92      2.52 o 
   8   0   2       80.82       75.61      4.12 o 
  -8   1   2       12.61        7.95      2.56 o 
  -7   1   2        1.88        1.03      1.79 o 
  -6   1   2       48.98       43.06      3.84 o 
  -5   1   2        6.74        5.24      1.17 o 
  -4   1   2        0.02        0.26      0.48 o 
  -3   1   2      299.39      274.82      4.87 o 
  -2   1   2     2256.29     2062.66     29.36 o 
  -1   1   2      398.22      380.00      7.22 o 
   0   1   2      900.49      882.12     12.63 o 
   1   1   2     3133.92     3047.89     42.67 o 
   2   1   2     3271.03     3125.47     57.24 o 
   3   1   2      859.87      923.53     15.15 o 
   4   1   2      163.41      153.09      3.09 o 
   5   1   2      109.24      104.93      3.75 o 
   6   1   2        4.43        4.25      1.79 o 
   7   1   2       18.71       20.97      3.46 o 
   8   1   2       11.66       16.83      2.52 o 
  -8   2   2        5.72        7.18      2.31 o 
  -7   2   2      132.81      145.58      7.43 o 
  -6   2   2       48.31       53.02      2.99 o 
  -5   2   2       12.55       10.54      2.18 o 
  -4   2   2       82.39       72.76      2.17 o 
  -3   2   2       96.90       72.13      2.00 o 
  -2   2   2      751.14      804.67     12.08 o 
  -1   2   2       18.40       19.24      1.28 o 
   0   2   2      838.59      862.96     12.61 o 
   1   2   2      268.92      272.10      4.63 o 
   2   2   2       33.90       42.35      3.46 o 
   3   2   2      367.28      370.87      6.17 o 
   4   2   2      623.79      641.87     10.20 o 
   5   2   2      180.07      187.99      5.51 o 
   6   2   2       38.09       43.55      3.02 o 
   7   2   2       18.38       12.93      2.08 o 
   8   2   2       33.60       32.55      4.36 o 
  -8   3   2        0.38        0.26      1.79 o 
  -7   3   2       18.65       13.33      2.56 o 
  -6   3   2      696.17      706.18     15.57 o 
  -5   3   2        1.21        2.18      1.09 o 
  -4   3   2      305.91      307.54      5.72 o 
  -3   3   2      327.25      307.20      5.49 o 
  -2   3   2      644.30      712.07     10.96 o 
  -1   3   2       92.08       75.16      2.25 o 
   0   3   2     2759.30     2719.63     38.66 o 
   1   3   2      880.84      838.35     12.65 o 
   2   3   2       62.35       77.91      2.90 o 
   3   3   2       27.26       24.58      1.90 o 
   4   3   2      151.71      156.37      3.50 o 
   5   3   2      220.10      225.48      4.97 o 
   6   3   2      334.54      348.41      9.15 o 
   7   3   2       48.62       45.74      3.53 o 
   8   3   2        0.14       -1.28      1.79 o 
  -7   4   2       12.69       10.77      3.08 o 
  -6   4   2      184.41      198.54      6.31 o 
  -5   4   2      315.72      317.80      8.28 o 
  -4   4   2      302.53      302.70      5.75 o 
  -3   4   2      449.23      436.11      7.49 o 
  -2   4   2      124.10      141.38      3.07 o 
  -1   4   2      117.50      128.50      2.92 o 
   0   4   2       22.41       26.90      1.29 o 
   1   4   2       55.37       43.04      1.76 o 
   2   4   2      331.92      388.19      6.74 o 
   3   4   2       35.96       45.41      1.80 o 
   4   4   2      104.44      108.56      4.17 o 
   5   4   2        3.00        0.77      0.79 o 
   6   4   2      819.75      890.28     24.09 o 
   7   4   2        0.39       -1.03      2.05 o 
   8   4   2        4.94        8.97      3.33 o 
  -7   5   2       12.97       12.98      2.03 o 
  -6   5   2       30.33       34.51      3.72 o 
  -5   5   2        0.08        0.77      1.54 o 
  -4   5   2        1.81        0.82      0.90 o 
  -3   5   2       65.24       55.62      1.93 o 
  -2   5   2        4.81        7.63      1.09 o 
  -1   5   2      759.29      762.36     12.17 o 
   0   5   2      629.26      613.95     10.11 o 
   1   5   2      122.60      141.26      4.78 o 
   2   5   2      815.32      825.12     13.16 o 
   3   5   2       34.44       33.69      1.80 o 
   4   5   2        1.37        0.60      0.77 o 
   5   5   2       75.39       77.20      3.99 o 
   6   5   2      166.29      168.90      8.97 o 
   7   5   2        7.10        3.59      2.56 o 
  -7   6   2        0.03       -0.62      1.28 o 
  -6   6   2       56.66       64.82      3.63 o 
  -5   6   2        4.48        3.54      1.54 o 
  -4   6   2        2.47        2.54      1.41 o 
  -3   6   2      132.77      158.98      3.73 o 
  -2   6   2       59.43       69.07      2.33 o 
  -1   6   2        5.61        2.42      0.87 o 
   0   6   2        0.08       -0.14      0.73 o 
   1   6   2      233.66      248.23      5.27 o 
   2   6   2        4.12        2.90      1.13 o 
   3   6   2       30.38       27.19      2.29 o 
   4   6   2       11.16        9.83      1.67 o 
   5   6   2      154.89      171.28      4.56 o 
   6   6   2        0.32        0.77      2.56 o 
  -6   7   2       15.94       15.18      3.20 o 
  -5   7   2        0.41        1.64      1.28 o 
  -4   7   2        0.92        0.05      0.89 o 
  -3   7   2        1.43        2.19      0.89 o 
  -2   7   2       13.50       21.04      1.62 o 
  -1   7   2       55.04       53.94      2.22 o 
   0   7   2       34.89       38.10      2.08 o 
   1   7   2      209.87      212.88      5.00 o 
   2   7   2       13.04       10.89      1.34 o 
   3   7   2       22.20       25.71      1.99 o 
   4   7   2      134.37      134.34      4.06 o 
   5   7   2       71.37       69.52      5.93 o 
  -5   8   2        1.22        1.87      1.42 o 
  -4   8   2       47.17       56.82      3.97 o 
  -3   8   2       11.67       12.46      2.57 o 
  -2   8   2       10.01       14.35      1.75 o 
  -1   8   2        0.10       -0.39      1.18 o 
   0   8   2        0.58        0.17      0.93 o 
   1   8   2     1183.67     1184.44     19.25 o 
   2   8   2       26.47       27.14      2.08 o 
   3   8   2       30.15       35.30      2.85 o 
   4   8   2       45.85       52.09      2.97 o 
   5   8   2       70.99       72.02      4.61 o 
   6   8   2        8.69        9.48      2.31 o 
  -5   9   2       19.96       20.35      2.70 o 
  -4   9   2        0.41        2.79      1.47 o 
  -3   9   2       75.73       79.97      6.92 o 
  -2   9   2       22.22       19.88      1.84 o 
  -1   9   2       37.10       42.32      2.54 o 
   0   9   2        2.07        1.63      1.17 o 
   1   9   2      136.52      121.44      4.04 o 
   2   9   2       85.38       86.01      3.45 o 
   3   9   2       34.21       36.59      2.66 o 
   4   9   2        5.58        7.12      1.75 o 
   5   9   2        7.06        4.61      2.05 o 
  -3  10   2        0.16       -1.28      2.05 o 
  -2  10   2       13.01       11.45      1.66 o 
  -1  10   2       13.56       20.22      1.95 o 
   0  10   2       45.10       49.42      2.85 o 
   1  10   2        0.05       -1.17      1.12 o 
   2  10   2       27.65       25.34      2.33 o 
   3  10   2        2.93        2.04      1.55 o 
   4  10   2       24.29       21.02      3.33 o 
  -1  11   2        0.00        0.59      1.17 o 
   0  11   2        0.07       -1.63      1.09 o 
   1  11   2        9.11       10.59      3.72 o 
  -2 -10   3        0.45        2.45      1.92 o 
  -1 -10   3       13.99       13.85      2.43 o 
   0 -10   3       25.58       26.15      2.89 o 
   1 -10   3       27.51       29.84      2.68 o 
   2 -10   3       20.62       24.67      3.25 o 
  -4  -9   3       11.47       12.56      4.10 o 
  -3  -9   3       73.55       82.23      4.79 o 
  -2  -9   3        1.91        1.82      1.79 o 
  -1  -9   3        1.10        1.52      1.67 o 
   0  -9   3        3.59        4.66      1.75 o 
   1  -9   3        0.00        1.51      1.11 o 
   2  -9   3       27.61       26.30      2.21 o 
   3  -9   3       12.02       15.83      2.52 o 
   4  -9   3        0.24        0.62      1.53 o 
  -5  -8   3       10.46       15.08      2.69 o 
  -4  -8   3        1.36        1.72      1.51 o 
  -3  -8   3        0.01        2.95      1.66 o 
  -2  -8   3       38.10       37.82      3.32 o 
  -1  -8   3       13.34       13.75      2.27 o 
   0  -8   3       25.78       25.44      5.18 o 
   1  -8   3       17.01       16.62      1.85 o 
   2  -8   3       10.80       14.28      1.68 o 
   3  -8   3        3.85        3.84      1.63 o 
   4  -8   3        9.00        9.32      2.08 o 
   5  -8   3       24.20       25.11      3.33 o 
  -6  -7   3        7.89        9.36      2.09 o 
  -5  -7   3        2.06        2.05      1.51 o 
  -4  -7   3       22.28       22.18      3.08 o 
  -3  -7   3        0.12       -0.26      1.79 o 
  -2  -7   3        5.69        8.73      2.69 o 
  -1  -7   3       74.13       77.65      3.32 o 
   0  -7   3      130.26      144.74      7.18 o 
   1  -7   3       16.90       18.19      1.93 o 
   2  -7   3      106.78      103.79      3.38 o 
   3  -7   3      180.29      174.27     20.38 o 
   4  -7   3        4.46        5.38      1.63 o 
   5  -7   3        2.20        4.37      1.71 o 
   6  -7   3        1.11        1.55      1.47 o 
  -6  -6   3        8.93        8.04      1.90 o 
  -5  -6   3       81.87       80.42      4.25 o 
  -4  -6   3      154.62      150.41      6.28 o 
  -3  -6   3       69.43       77.66      6.41 o 
  -2  -6   3       55.41       51.96      3.37 o 
  -1  -6   3       69.46       77.02      3.63 o 
   0  -6   3        1.84        1.13      1.04 o 
   1  -6   3       50.99       50.52      2.31 o 
   2  -6   3        1.58       -0.35      0.71 o 
   3  -6   3        2.47        4.98      3.08 o 
   4  -6   3        0.00        1.41      1.41 o 
   5  -6   3        1.79        0.10      1.17 o 
   6  -6   3       18.67       14.26      2.22 o 
  -7  -5   3       10.66        9.23      3.33 o 
  -6  -5   3        3.93        3.30      2.05 o 
  -5  -5   3        2.42        2.31      2.56 o 
  -4  -5   3       48.10       42.49      3.26 o 
  -3  -5   3       30.23       22.79      2.40 o 
  -2  -5   3       63.08       64.63      3.32 o 
  -1  -5   3        5.75        5.64      0.96 o 
   0  -5   3       34.74       33.33      2.66 o 
   1  -5   3      723.33      708.27     11.98 o 
   2  -5   3       58.97       52.19      2.11 o 
   3  -5   3      310.55      317.26      6.18 o 
   4  -5   3      238.62      221.19     10.25 o 
   5  -5   3       39.17       35.98      5.77 o 
   6  -5   3      135.18      127.64      5.17 o 
   7  -5   3       37.73       41.33      3.50 o 
  -7  -4   3        5.06        5.13      3.08 o 
  -6  -4   3       12.09       12.25      2.05 o 
  -5  -4   3        1.94        1.84      1.42 o 
  -4  -4   3       61.20       63.50      3.39 o 
  -3  -4   3       95.14      102.24      4.19 o 
  -2  -4   3      258.45      243.94      4.99 o 
  -1  -4   3      285.32      286.45      5.67 o 
   0  -4   3      210.80      192.35      5.04 o 
   1  -4   3        1.24        3.81      1.28 o 
   2  -4   3       26.02       27.77      1.61 o 
   3  -4   3       58.17       66.78      2.20 o 
   4  -4   3       48.01       52.18      2.83 o 
   5  -4   3        4.11        6.18      1.42 o 
   6  -4   3        1.86        0.95      1.23 o 
   7  -4   3        0.14        0.51      1.23 o 
  -7  -3   3       15.33       13.33      3.59 o 
  -6  -3   3      117.59      115.08      4.56 o 
  -5  -3   3       28.41       27.32      2.59 o 
  -4  -3   3       24.85       20.71      2.31 o 
  -3  -3   3      416.03      425.33      9.74 o 
  -2  -3   3      832.32      927.48     14.41 o 
  -1  -3   3      792.15      827.16     13.04 o 
   0  -3   3      497.98      486.77      8.22 o 
   1  -3   3       13.25       10.92      1.01 o 
   2  -3   3        0.96        1.60      0.62 o 
   3  -3   3      246.40      247.55      4.82 o 
   4  -3   3        2.40        2.80      0.98 o 
   5  -3   3      282.28      281.76     14.22 o 
   6  -3   3       78.80       84.00      3.97 o 
   7  -3   3       10.56        6.82      1.60 o 
   8  -3   3        5.91        6.41      5.13 o 
  -8  -2   3       10.46       10.76      3.33 o 
  -7  -2   3       34.60       25.63      4.10 o 
  -6  -2   3       73.65       65.61      5.13 o 
  -5  -2   3      468.01      466.25     10.62 o 
  -4  -2   3       79.23       75.38      3.32 o 
  -3  -2   3      191.52      176.50      5.04 o 
  -2  -2   3       28.14       28.04      1.97 o 
  -1  -2   3       24.42       22.55      1.03 o 
   0  -2   3      188.88      169.54      3.49 o 
   1  -2   3      879.97      850.96     16.58 o 
   2  -2   3     1825.27     2015.84     29.17 o 
   3  -2   3       68.94       97.79      2.38 o 
   4  -2   3      362.08      346.70      8.36 o 
   5  -2   3       46.06       31.30      2.32 o 
   6  -2   3      124.64      100.28      4.06 o 
   7  -2   3       58.74       47.61      3.22 o 
   8  -2   3       17.38       21.05      4.49 o 
  -8  -1   3        4.25        4.10      2.56 o 
  -7  -1   3       42.68       36.65      4.61 o 
  -6  -1   3       43.61       50.49      5.13 o 
  -5  -1   3      138.60      137.36      5.13 o 
  -4  -1   3      369.40      391.90     10.89 o 
  -3  -1   3       24.71       24.79      3.72 o 
  -2  -1   3        0.42        1.06      0.64 o 
  -1  -1   3      445.69      470.28      7.47 o 
   0  -1   3      130.62      116.38      3.50 o 
   1  -1   3      471.68      459.81     12.17 o 
   2  -1   3     1551.25     1575.11     28.18 o 
   3  -1   3      701.14      800.36     12.20 o 
   4  -1   3     1286.52     1317.86     25.40 o 
   5  -1   3      312.56      280.09      7.33 o 
   6  -1   3        9.15        5.20      1.92 o 
   7  -1   3       23.93       34.31      3.08 o 
   8  -1   3       32.28       34.48      4.61 o 
  -8   0   3       33.13       26.14      4.10 o 
  -7   0   3        0.08        1.28      1.79 o 
  -6   0   3       10.37        9.74      2.31 o 
  -5   0   3        1.38        1.92      0.91 o 
  -4   0   3        0.03       -0.89      0.60 o 
  -3   0   3       15.31       10.63      0.99 o 
  -2   0   3     1348.96     1365.04     19.85 o 
  -1   0   3     5375.10     5015.92    247.67 o 
   0   0   3     1039.17      910.09     13.44 o 
   1   0   3        2.95        7.83      1.60 o 
   2   0   3     1396.93     1506.55     21.74 o 
   3   0   3      255.79      248.72      4.37 o 
   4   0   3       13.75       12.59      0.92 o 
   5   0   3       42.61       39.70      2.37 o 
   6   0   3       89.69       75.49      4.87 o 
   7   0   3       14.06       12.23      2.31 o 
   8   0   3       33.30       29.75      3.20 o 
  -8   1   3        3.11        3.84      2.31 o 
  -7   1   3        1.70       -1.03      1.28 o 
  -6   1   3       95.86       90.48      5.38 o 
  -5   1   3        3.36        1.71      0.80 o 
  -4   1   3       30.84       25.29      1.41 o 
  -3   1   3      276.84      256.69      4.73 o 
  -2   1   3     2325.03     2417.51     34.50 o 
  -1   1   3        9.50        4.69      0.55 o 
   0   1   3      100.52       87.10      2.22 o 
   1   1   3     1497.85     1458.74     25.58 o 
   2   1   3     1065.25     1129.51     16.48 o 
   3   1   3      411.05      421.69      6.89 o 
   4   1   3        0.16        1.18      0.50 o 
   5   1   3        2.13        1.73      1.04 o 
   6   1   3      123.22      120.40      4.56 o 
   7   1   3       69.89       81.47      4.00 o 
   8   1   3       19.62       18.71      3.33 o 
  -8   2   3        3.38        4.61      2.31 o 
  -7   2   3       14.85       11.79      2.82 o 
  -6   2   3       79.78       81.25      5.13 o 
  -5   2   3       42.85       33.28      2.44 o 
  -4   2   3      172.83      183.90      4.02 o 
  -3   2   3       53.74       60.90      1.91 o 
  -2   2   3       15.77       17.62      1.31 o 
  -1   2   3      319.63      334.71      5.54 o 
   0   2   3     3256.25     3126.51     43.96 o 
   1   2   3     3507.29     3582.94     61.30 o 
   2   2   3     1825.89     2042.55     37.29 o 
   3   2   3       67.12       72.38      1.96 o 
   4   2   3      888.84      911.22     21.91 o 
   5   2   3      456.53      451.17     15.25 o 
   6   2   3       41.32       34.98      2.77 o 
   7   2   3       30.89       35.62      3.14 o 
   8   2   3        2.53        4.36      2.56 o 
  -8   3   3        0.00       -1.28      1.54 o 
  -7   3   3        1.58        1.79      1.54 o 
  -6   3   3        7.20        7.18      2.05 o 
  -5   3   3      113.31      121.23      4.34 o 
  -4   3   3      330.27      355.62      6.57 o 
  -3   3   3      271.19      295.76      6.35 o 
  -2   3   3      799.24      814.14     51.14 o 
  -1   3   3      614.26      564.46      8.90 o 
   0   3   3      899.65      862.62     12.94 o 
   1   3   3      199.04      222.69      4.12 o 
   2   3   3     1038.58     1117.69     16.68 o 
   3   3   3       50.12       66.86      4.36 o 
   4   3   3        0.69        0.11      0.57 o 
   5   3   3       13.88       13.73      1.79 o 
   6   3   3       66.29       62.06      3.44 o 
   7   3   3       17.27       16.51      2.82 o 
  -7   4   3        0.83        2.31      1.79 o 
  -6   4   3      310.05      310.19      8.60 o 
  -5   4   3       56.82       59.16      3.07 o 
  -4   4   3       26.98       28.10      1.52 o 
  -3   4   3        7.22       10.78      1.57 o 
  -2   4   3       42.71       30.29      2.04 o 
  -1   4   3      102.48       95.24      2.40 o 
   0   4   3      249.54      275.75      5.07 o 
   1   4   3      288.25      321.90      5.70 o 
   2   4   3      224.11      249.11      4.79 o 
   3   4   3     1085.80     1102.22     16.90 o 
   4   4   3      160.10      170.90      7.56 o 
   5   4   3      245.61      263.58      5.54 o 
   6   4   3      111.28      105.06      5.38 o 
   7   4   3       19.71       24.61      4.36 o 
  -7   5   3        0.54       -0.51      1.54 o 
  -6   5   3        3.64        4.25      1.42 o 
  -5   5   3       42.82       39.64      2.75 o 
  -4   5   3        7.90        9.12      1.11 o 
  -3   5   3       88.38       98.39      3.07 o 
  -2   5   3       79.22       71.35      2.20 o 
  -1   5   3       13.28       13.38      1.08 o 
   0   5   3       37.10       37.12      2.31 o 
   1   5   3       43.84       34.80      1.62 o 
   2   5   3      292.05      255.45      5.14 o 
   3   5   3      122.37      130.14      3.38 o 
   4   5   3        0.08       -0.29      0.65 o 
   5   5   3        0.13       -0.35      0.99 o 
   6   5   3       83.79       75.61      5.89 o 
   7   5   3       17.85       18.20      3.84 o 
  -7   6   3        0.54        1.96      1.47 o 
  -6   6   3        9.74        9.82      1.85 o 
  -5   6   3       79.80       68.13      6.41 o 
  -4   6   3        4.61        3.50      1.79 o 
  -3   6   3        2.81        1.02      0.73 o 
  -2   6   3        0.32        0.88      0.81 o 
  -1   6   3      157.02      151.48      3.63 o 
   0   6   3       49.13       44.44      1.97 o 
   1   6   3       82.50       95.17      3.16 o 
   2   6   3       11.23       12.88      1.30 o 
   3   6   3      243.06      237.24      5.27 o 
   4   6   3        5.24        5.12      1.17 o 
   5   6   3       67.14       78.26      3.56 o 
   6   6   3        4.18        1.03      2.56 o 
  -6   7   3        1.15        2.61      1.47 o 
  -5   7   3        4.40        1.13      1.28 o 
  -4   7   3       59.22       46.69      3.13 o 
  -3   7   3      123.07       96.20      4.13 o 
  -2   7   3       73.31       74.48      3.22 o 
  -1   7   3       57.64       68.92      2.46 o 
   0   7   3        5.25        3.27      1.01 o 
   1   7   3      341.70      335.16      6.75 o 
   2   7   3        9.71        7.13      1.27 o 
   3   7   3        9.81        9.25      1.34 o 
   4   7   3      176.72      165.67      5.51 o 
   5   7   3        1.67        2.21      1.32 o 
   6   7   3        2.56        3.33      2.56 o 
  -5   8   3        0.05        0.51      1.23 o 
  -4   8   3        1.91        3.15      1.47 o 
  -3   8   3      138.22      126.08      3.68 o 
  -2   8   3       18.70       10.81      1.30 o 
  -1   8   3       28.27       25.69      1.93 o 
   0   8   3        6.30        9.82      1.33 o 
   1   8   3      145.27      154.32      4.30 o 
   2   8   3       51.26       51.56      2.68 o 
   3   8   3        4.59        3.49      1.51 o 
   4   8   3       33.37       34.42      2.99 o 
   5   8   3       30.99       27.35      2.60 o 
  -4   9   3        0.03        0.62      1.28 o 
  -3   9   3        3.58        2.90      1.31 o 
  -2   9   3        0.81       -1.19      1.07 o 
  -1   9   3       24.68       27.52      3.41 o 
   0   9   3        4.87        4.57      1.22 o 
   1   9   3      117.46      108.37      3.73 o 
   2   9   3        3.95        5.04      1.79 o 
   3   9   3        2.63        5.37      1.75 o 
   4   9   3        1.46        2.59      1.58 o 
   5   9   3        0.88       -1.92      1.28 o 
  -3  10   3        1.06        2.36      1.66 o 
  -2  10   3        3.28        5.22      1.77 o 
  -1  10   3        1.02        0.76      1.11 o 
   0  10   3        3.58        3.32      1.55 o 
   1  10   3        0.00        1.22      1.32 o 
   2  10   3        1.76        0.44      1.35 o 
   3  10   3        5.07        3.98      1.78 o 
   0  11   3        8.55        8.56      1.98 o 
   1  11   3        1.70        1.61      2.05 o 
   0 -10   4        5.63        7.43      2.56 o 
  -3  -9   4        7.27        7.18      3.20 o 
  -2  -9   4        0.17        1.34      1.51 o 
  -1  -9   4        3.09        3.37      1.79 o 
   0  -9   4       28.42       30.20      3.02 o 
   1  -9   4        4.34        3.23      1.35 o 
   2  -9   4        0.14        0.00      1.45 o 
   3  -9   4        6.96       11.80      2.43 o 
  -4  -8   4        4.54        1.88      2.18 o 
  -3  -8   4        8.57        6.97      2.13 o 
  -2  -8   4       33.03       31.71      3.84 o 
  -1  -8   4        6.16        5.02      1.85 o 
   0  -8   4       95.65       99.35      4.62 o 
   1  -8   4        5.77        3.86      1.32 o 
   2  -8   4       15.55       14.65      1.73 o 
   3  -8   4       14.20       14.46      2.44 o 
   4  -8   4        8.91       13.57      2.52 o 
  -5  -7   4        0.26       -1.40      1.35 o 
  -4  -7   4        0.15        2.71      1.55 o 
  -3  -7   4        3.97        4.61      2.82 o 
  -2  -7   4       40.42       41.78      5.64 o 
  -1  -7   4        6.93        7.43      3.08 o 
   0  -7   4       12.04       12.13      1.57 o 
   1  -7   4      224.50      233.58      5.78 o 
   2  -7   4      123.95      127.84      5.75 o 
   3  -7   4      467.33      498.65     24.09 o 
   4  -7   4       41.73       47.79      3.89 o 
   5  -7   4        3.50        8.52      1.97 o 
  -6  -6   4        0.99        1.65      1.51 o 
  -5  -6   4        3.86        6.15      3.08 o 
  -4  -6   4       75.79       79.32      4.25 o 
  -3  -6   4       21.59       18.32      2.46 o 
  -2  -6   4        0.33        1.10      1.23 o 
  -1  -6   4      152.83      157.33      5.66 o 
   0  -6   4      147.80      145.49      4.20 o 
   1  -6   4        1.04        1.19      1.07 o 
   2  -6   4       52.77       54.11      2.41 o 
   3  -6   4      236.65      269.99      8.05 o 
   4  -6   4       15.84       14.17      2.82 o 
   5  -6   4        2.97        0.85      1.35 o 
   6  -6   4        1.34        0.26      1.28 o 
  -6  -5   4        0.06        0.09      1.67 o 
  -5  -5   4       21.75       20.30      2.70 o 
  -4  -5   4       35.23       30.31      4.87 o 
  -3  -5   4       95.66       97.31      4.43 o 
  -2  -5   4        3.03        3.90      1.28 o 
  -1  -5   4      284.82      288.72      6.17 o 
   0  -5   4       46.56       46.65      2.27 o 
   1  -5   4       30.52       33.19      2.11 o 
   2  -5   4        1.80        4.28      1.05 o 
   3  -5   4       89.43       79.86      5.00 o 
   4  -5   4       84.78       88.94      4.05 o 
   5  -5   4        1.35        1.68      1.67 o 
   6  -5   4        2.64        3.86      1.42 o 
   7  -5   4       30.02       37.68      4.36 o 
  -7  -4   4        0.53        1.28      2.56 o 
  -6  -4   4       57.32       62.91      3.98 o 
  -5  -4   4      108.30      113.99      4.86 o 
  -4  -4   4       43.86       51.00      3.32 o 
  -3  -4   4        0.63        1.90      1.23 o 
  -2  -4   4      100.46       98.02      8.71 o 
  -1  -4   4       15.79       20.72      1.52 o 
   0  -4   4       13.74       10.74      1.17 o 
   1  -4   4       20.58       14.60      2.47 o 
   2  -4   4        1.20        1.79      0.75 o 
   3  -4   4        3.27        1.53      0.72 o 
   4  -4   4       74.47       75.77      5.77 o 
   5  -4   4       28.60       30.44      2.56 o 
   6  -4   4      115.48      107.36      4.62 o 
   7  -4   4       37.39       41.32      3.41 o 
  -7  -3   4       10.05        6.66      2.82 o 
  -6  -3   4        1.59        2.73      1.47 o 
  -5  -3   4        2.26        3.13      1.35 o 
  -4  -3   4        0.63        0.33      0.98 o 
  -3  -3   4       45.08       43.69      3.33 o 
  -2  -3   4     1040.43     1096.84     28.71 o 
  -1  -3   4        4.00        4.06      0.79 o 
   0  -3   4      136.59      129.05      3.29 o 
   1  -3   4        1.29        1.35      0.63 o 
   2  -3   4      219.81      219.28      4.69 o 
   3  -3   4      131.76      116.52      3.00 o 
   4  -3   4      175.97      172.96      5.36 o 
   5  -3   4       59.90       62.57      3.26 o 
   6  -3   4        0.24        0.45      1.04 o 
   7  -3   4        0.06        0.87      1.28 o 
  -7  -2   4       10.34       19.99      4.10 o 
  -6  -2   4      105.18      107.07      5.00 o 
  -5  -2   4        5.33        5.21      1.35 o 
  -4  -2   4        4.87        7.10      1.35 o 
  -3  -2   4       30.72       46.04      2.65 o 
  -2  -2   4     3638.88     3619.40     62.71 o 
  -1  -2   4       35.69       42.02      1.54 o 
   0  -2   4      102.50      109.62      4.43 o 
   1  -2   4        2.23        2.93      0.80 o 
   2  -2   4       93.99      107.42      3.45 o 
   3  -2   4      192.08      206.61      5.21 o 
   4  -2   4       27.53       27.07      2.31 o 
   5  -2   4       16.09       10.68      1.55 o 
   6  -2   4       29.92       38.71      5.00 o 
   7  -2   4       91.96       97.19      4.55 o 
   8  -2   4       79.51       87.52      4.61 o 
  -8  -1   4       19.12       13.58      3.33 o 
  -7  -1   4        0.03        2.31      2.05 o 
  -6  -1   4      101.93      100.98      6.41 o 
  -5  -1   4       26.22       23.27      3.59 o 
  -4  -1   4       16.79       17.54      1.90 o 
  -3  -1   4      149.13      161.99      7.43 o 
  -2  -1   4        5.90        7.77      1.09 o 
  -1  -1   4       79.37       70.23      2.22 o 
   0  -1   4      158.11      182.22      3.75 o 
   1  -1   4      324.28      306.14      5.46 o 
   2  -1   4     1313.31     1410.02     23.70 o 
   3  -1   4       86.57       83.94      2.27 o 
   4  -1   4       41.90       42.51      2.43 o 
   5  -1   4      164.32      141.85      4.68 o 
   6  -1   4       89.44       78.65      3.84 o 
   7  -1   4      146.51      150.92      5.66 o 
   8  -1   4       20.17       26.04      4.61 o 
  -8   0   4        2.27       -0.26      1.79 o 
  -7   0   4        0.34       -0.51      1.79 o 
  -6   0   4        0.00        0.51      1.54 o 
  -5   0   4        5.74        4.61      1.23 o 
  -4   0   4       22.87       21.83      2.56 o 
  -3   0   4      460.70      467.97      7.86 o 
  -2   0   4      256.56      280.57      5.10 o 
  -1   0   4      476.97      502.15     12.25 o 
   0   0   4      257.40      244.43      4.43 o 
   1   0   4       76.86       84.50      2.03 o 
   2   0   4      172.62      202.13      3.87 o 
   3   0   4       48.28       52.07      1.76 o 
   4   0   4       61.09       66.11      4.10 o 
   5   0   4       21.77       20.73      1.90 o 
   6   0   4        7.65        9.80      1.60 o 
   7   0   4       39.61       37.86      6.02 o 
   8   0   4       23.08       27.94      5.13 o 
  -8   1   4       14.63       16.40      3.59 o 
  -7   1   4       44.20       44.08      4.87 o 
  -6   1   4       26.09       24.09      3.59 o 
  -5   1   4       89.17       92.14      3.50 o 
  -4   1   4       91.30       87.57      2.74 o 
  -3   1   4       39.07       40.26      2.17 o 
  -2   1   4      185.20      188.31      4.62 o 
  -1   1   4      124.00      142.47      3.00 o 
   0   1   4       95.60       99.85      2.22 o 
   1   1   4        8.81        4.88      0.85 o 
   2   1   4      641.25      625.39     12.11 o 
   3   1   4      278.92      317.15      6.25 o 
   4   1   4      169.41      183.75      3.76 o 
   5   1   4       51.56       54.37      3.72 o 
   6   1   4       87.75       90.65      5.51 o 
   7   1   4       37.69       46.13      5.89 o 
  -7   2   4      291.77      287.32     12.05 o 
  -6   2   4       23.47       26.40      3.59 o 
  -5   2   4      105.46      112.82      3.97 o 
  -4   2   4      384.64      362.90      6.69 o 
  -3   2   4        0.20        0.78      1.09 o 
  -2   2   4      132.31      126.27      2.84 o 
  -1   2   4      267.81      246.29      4.46 o 
   0   2   4       37.60       30.48      1.01 o 
   1   2   4      108.53      117.81      3.39 o 
   2   2   4       13.72       12.99      1.13 o 
   3   2   4      562.59      582.15     15.73 o 
   4   2   4      548.78      569.10      9.34 o 
   5   2   4      678.85      713.86     15.25 o 
   6   2   4       12.16       14.87      3.33 o 
   7   2   4       15.45       19.48      4.10 o 
   8   2   4        0.77        1.79      2.82 o 
  -7   3   4       29.24       29.47      4.10 o 
  -6   3   4      196.25      226.06      9.48 o 
  -5   3   4      141.53      157.78      5.16 o 
  -4   3   4       27.05       32.63      1.89 o 
  -3   3   4        5.30        7.52      0.89 o 
  -2   3   4       53.23       61.33      1.95 o 
  -1   3   4       11.12        8.28      1.65 o 
   0   3   4       16.60       19.17      2.43 o 
   1   3   4      622.86      698.56     10.71 o 
   2   3   4       74.11       85.47      2.18 o 
   3   3   4        4.66        5.54      0.76 o 
   4   3   4       74.55       73.37      3.40 o 
   5   3   4      963.85     1001.38     30.24 o 
   6   3   4        1.63        0.77      2.31 o 
   7   3   4       21.01       21.02      3.84 o 
   8   3   4       11.61        5.13      3.08 o 
  -7   4   4        4.07        5.64      2.05 o 
  -6   4   4        4.72        6.15      2.05 o 
  -5   4   4       17.86       16.40      1.97 o 
  -4   4   4       12.37       16.47      1.41 o 
  -3   4   4      126.84      131.33      3.24 o 
  -2   4   4      446.67      494.31      8.37 o 
  -1   4   4      572.68      560.76      9.18 o 
   0   4   4      201.80      217.12      5.35 o 
   1   4   4      837.15      856.95     13.16 o 
   2   4   4      162.26      149.93      3.30 o 
   3   4   4       71.47       62.75      2.08 o 
   4   4   4        1.75        2.05      2.05 o 
   5   4   4       79.31       82.02      3.22 o 
   6   4   4       10.08       15.63      3.59 o 
   7   4   4       17.26        6.66      3.08 o 
  -7   5   4       34.71       35.63      4.36 o 
  -6   5   4        0.56        1.28      1.54 o 
  -5   5   4        7.56       11.88      1.85 o 
  -4   5   4       24.83       18.16      1.46 o 
  -3   5   4      208.05      214.55      4.64 o 
  -2   5   4      106.37      100.96      2.75 o 
  -1   5   4       17.38       12.65      1.08 o 
   0   5   4      257.20      264.17      5.13 o 
   1   5   4      181.20      167.21      4.61 o 
   2   5   4       16.96       14.32      1.17 o 
   3   5   4        0.07        0.15      0.71 o 
   4   5   4       82.53       93.63      5.13 o 
   5   5   4       41.68       41.89      4.74 o 
   6   5   4        3.88        6.41      2.82 o 
   7   5   4        6.26        4.87      2.82 o 
  -6   6   4        0.01       -0.16      1.09 o 
  -5   6   4       15.47       15.93      2.69 o 
  -4   6   4        4.39        3.66      0.96 o 
  -3   6   4        6.96        7.05      1.04 o 
  -2   6   4       29.19       29.92      1.65 o 
  -1   6   4        0.12        0.33      0.71 o 
   0   6   4      855.37      875.20     14.04 o 
   1   6   4       21.62       22.34      1.70 o 
   2   6   4       25.37       21.48      1.94 o 
   3   6   4       40.21       37.09      2.41 o 
   4   6   4       54.74       40.24      2.60 o 
   5   6   4        9.63        5.74      1.47 o 
   6   6   4       20.86       21.53      4.36 o 
   7   6   4        0.00        2.82      3.08 o 
  -6   7   4        0.13       -0.88      1.23 o 
  -5   7   4       65.57       73.24      3.88 o 
  -4   7   4       73.42       73.63      3.69 o 
  -3   7   4        3.26        5.45      1.06 o 
  -2   7   4        2.97        1.90      0.76 o 
  -1   7   4        0.30        0.26      0.75 o 
   0   7   4      653.00      660.25     11.37 o 
   1   7   4       85.97       91.90      3.84 o 
   2   7   4        2.85        3.40      1.32 o 
   3   7   4       58.95       59.78      3.26 o 
   4   7   4       49.05       41.38      2.87 o 
   5   7   4       24.86       20.90      2.32 o 
   6   7   4       33.29       31.53      5.13 o 
  -5   8   4        1.23       -0.55      1.17 o 
  -4   8   4       39.64       35.38      3.13 o 
  -3   8   4       25.52       29.45      2.24 o 
  -2   8   4       65.63       86.75      3.72 o 
  -1   8   4        5.05        6.21      1.13 o 
   0   8   4      185.69      186.80      9.36 o 
   1   8   4       63.32       59.47      3.33 o 
   2   8   4       86.06       83.99      3.88 o 
   3   8   4        1.05       -0.44      2.05 o 
   4   8   4       23.18       21.88      2.56 o 
   5   8   4        8.58       12.24      2.18 o 
  -4   9   4        0.97        0.60      1.28 o 
  -3   9   4       24.88       27.02      2.05 o 
  -2   9   4        1.54        3.25      2.43 o 
  -1   9   4       10.24        7.52      2.82 o 
   0   9   4        2.11        2.34      1.32 o 
   1   9   4        7.47        6.35      1.71 o 
   2   9   4        7.54        7.12      2.05 o 
   3   9   4       66.13       61.64      3.76 o 
   4   9   4        1.39       -1.60      1.32 o 
  -3  10   4        0.97       -1.54      2.31 o 
  -2  10   4        4.04        5.96      1.78 o 
  -1  10   4        3.71        4.22      1.55 o 
   0  10   4       32.52       44.24      7.69 o 
   1  10   4        0.86       -1.11      1.15 o 
   2  10   4        1.32       -0.63      1.35 o 
   3  10   4        0.22        0.18      3.46 o 
  -2  -9   5        0.01       -0.51      1.51 o 
  -1  -9   5        0.02        1.79      1.92 o 
   0  -9   5        4.72        4.61      2.69 o 
   1  -9   5        0.14        1.24      1.92 o 
   2  -9   5        5.73        3.27      1.90 o 
  -4  -8   5        0.67        1.16      1.67 o 
  -3  -8   5        0.04        3.72      1.79 o 
  -2  -8   5       36.82       41.52      6.15 o 
  -1  -8   5        2.82       -0.15      1.47 o 
   0  -8   5       20.70       23.09      2.83 o 
   1  -8   5        6.05        8.68      1.90 o 
   2  -8   5       45.45       47.31      3.99 o 
   3  -8   5        0.46       -0.38      1.45 o 
   4  -8   5        0.00        0.90      1.63 o 
  -5  -7   5       48.73       40.50      6.41 o 
  -4  -7   5       16.15       17.99      5.38 o 
  -3  -7   5       16.09       16.22      2.65 o 
  -2  -7   5        5.25        3.23      1.71 o 
  -1  -7   5        1.44        1.41      1.32 o 
   0  -7   5        2.18        0.36      1.28 o 
   1  -7   5        2.00        0.18      0.95 o 
   2  -7   5       31.13       42.45      2.67 o 
   3  -7   5        0.98        1.54      1.63 o 
   4  -7   5        1.02        2.56      1.63 o 
   5  -7   5        9.61        6.71      2.56 o 
  -5  -6   5       15.13       13.51      2.59 o 
  -4  -6   5        9.60        8.56      2.09 o 
  -3  -6   5        6.57        7.37      4.10 o 
  -2  -6   5       75.55       72.77      4.31 o 
  -1  -6   5        2.86        2.64      1.42 o 
   0  -6   5       36.79       41.21      5.51 o 
   1  -6   5       11.35        8.54      1.71 o 
   2  -6   5      187.74      194.24      6.61 o 
   3  -6   5      176.43      160.55      5.87 o 
   4  -6   5       69.67       65.26      3.75 o 
   5  -6   5      100.80       93.81      7.18 o 
   6  -6   5       14.27       21.18      3.20 o 
  -6  -5   5       12.61       15.74      2.65 o 
  -5  -5   5       23.28       26.60      3.13 o 
  -4  -5   5       12.96       13.64      2.27 o 
  -3  -5   5        3.67        2.88      1.60 o 
  -2  -5   5       44.54       47.24      3.50 o 
  -1  -5   5      114.87      105.37      4.49 o 
   0  -5   5        0.61       -0.21      0.80 o 
   1  -5   5        0.05        0.53      0.97 o 
   2  -5   5       25.67       31.38      2.15 o 
   3  -5   5        0.24        1.48      1.17 o 
   4  -5   5       35.40       35.47      3.84 o 
   5  -5   5       27.86       33.26      3.02 o 
   6  -5   5        0.06        1.78      1.54 o 
  -6  -4   5        3.55        2.54      1.66 o 
  -5  -4   5        6.01        1.30      1.47 o 
  -4  -4   5        0.27       -0.55      1.23 o 
  -3  -4   5       88.21       88.77      6.92 o 
  -2  -4   5       10.72       11.86      1.97 o 
  -1  -4   5       41.27       46.61      3.32 o 
   0  -4   5        0.42        0.97      0.86 o 
   1  -4   5       11.47        9.20      2.30 o 
   2  -4   5      238.33      238.57      5.30 o 
   3  -4   5      129.53      117.95      5.00 o 
   4  -4   5      128.62      123.28      7.43 o 
   5  -4   5        4.56        5.77      1.47 o 
   6  -4   5        9.41        7.43      1.79 o 
   7  -4   5        0.25       -0.06      1.32 o 
  -7  -3   5        3.35        3.84      2.82 o 
  -6  -3   5      106.83       99.51      7.18 o 
  -5  -3   5        0.13       -0.37      1.17 o 
  -4  -3   5        1.28        1.06      1.17 o 
  -3  -3   5       18.16       25.05      2.52 o 
  -2  -3   5       72.64       88.77      3.87 o 
  -1  -3   5       14.69       15.25      1.30 o 
   0  -3   5      332.43      334.55      6.45 o 
   1  -3   5     1124.30     1161.30     21.87 o 
   2  -3   5      191.40      219.72      4.85 o 
   3  -3   5       40.26       31.85      1.77 o 
   4  -3   5       60.15       62.38      4.23 o 
   5  -3   5       81.87       75.31      3.56 o 
   6  -3   5       17.45       15.02      2.13 o 
   7  -3   5       12.61       13.71      4.10 o 
  -7  -2   5        9.99       15.12      3.84 o 
  -6  -2   5        1.40        0.73      1.41 o 
  -5  -2   5       57.39       46.12      3.39 o 
  -4  -2   5       83.21       81.58      3.87 o 
  -3  -2   5      140.52      141.19      4.85 o 
  -2  -2   5      423.25      441.40     10.11 o 
  -1  -2   5       64.59       60.88      2.63 o 
   0  -2   5       87.34       87.12      4.84 o 
   1  -2   5        0.20       -0.45      0.40 o 
   2  -2   5      592.85      631.82     10.50 o 
   3  -2   5      520.41      535.08      9.12 o 
   4  -2   5       83.96       79.43      4.36 o 
   5  -2   5        1.69        0.84      0.98 o 
   6  -2   5       24.34       34.40      3.33 o 
   7  -2   5       45.05       61.77      7.18 o 
  -7  -1   5        2.86        3.33      2.56 o 
  -6  -1   5        9.37        8.20      2.82 o 
  -5  -1   5        0.00        0.55      1.17 o 
  -4  -1   5       60.64       63.67      7.82 o 
  -3  -1   5       80.71       81.78      3.50 o 
  -2  -1   5     2000.27     1968.55     35.35 o 
  -1  -1   5      723.58      647.16     10.49 o 
   0  -1   5       80.65       89.71      2.66 o 
   1  -1   5       27.95       30.29      1.57 o 
   2  -1   5      396.79      391.05      6.84 o 
   3  -1   5      135.61      136.83      3.33 o 
   4  -1   5        2.55        4.26      1.09 o 
   5  -1   5       43.68       34.37      2.44 o 
   6  -1   5        7.87        8.77      1.66 o 
   7  -1   5       55.63       42.80      5.89 o 
  -7   0   5       25.08       24.09      4.10 o 
  -6   0   5       67.52       72.53      5.64 o 
  -5   0   5       77.66       83.04      4.23 o 
  -4   0   5        3.05        2.54      0.98 o 
  -3   0   5      392.47      398.54      9.14 o 
  -2   0   5       13.49       12.56      1.15 o 
  -1   0   5        6.25        3.97      0.74 o 
   0   0   5        1.48        0.38      0.53 o 
   1   0   5      505.91      455.30      7.57 o 
   2   0   5       55.50       63.17      2.21 o 
   3   0   5       66.01       76.24      2.93 o 
   4   0   5        4.21        4.23      1.04 o 
   5   0   5      415.73      439.68     10.34 o 
   6   0   5      159.96      174.29      9.48 o 
   7   0   5       23.67       22.55      4.36 o 
  -7   1   5       54.94       60.23      6.15 o 
  -6   1   5        0.10        0.26      1.54 o 
  -5   1   5        0.02       -1.03      1.28 o 
  -4   1   5        1.74        3.20      1.09 o 
  -3   1   5      382.54      389.79      7.00 o 
  -2   1   5        8.53        7.67      0.93 o 
  -1   1   5        1.21        1.54      0.63 o 
   0   1   5     1210.86     1264.51     18.76 o 
   1   1   5       26.86       43.11      2.15 o 
   2   1   5       17.59       12.46      1.61 o 
   3   1   5      346.37      397.86      6.85 o 
   4   1   5      539.71      543.88     14.61 o 
  -7   2   5       45.01       45.62      5.38 o 
  -6   2   5       41.00       42.80      4.61 o 
  -5   2   5       29.01       33.67      2.62 o 
  -4   2   5       49.32       49.40      3.08 o 
  -3   2   5      220.10      248.21      6.25 o 
  -2   2   5       81.12       66.56      3.89 o 
  -1   2   5      464.15      427.53      7.27 o 
   0   2   5      100.13      105.74      2.50 o 
   1   2   5      187.66      219.58      5.47 o 
   2   2   5      115.12      131.53      3.88 o 
   3   2   5       55.30       48.95      2.27 o 
   4   2   5      115.62      117.12      3.79 o 
   5   2   5       77.59       89.19      6.41 o 
   6   2   5       22.53       17.68      3.59 o 
   7   2   5       50.54       57.16      6.41 o 
  -7   3   5       79.36       80.99      6.15 o 
  -6   3   5        5.51        5.89      2.05 o 
  -5   3   5       27.45       25.36      2.17 o 
  -4   3   5       18.83       21.29      1.67 o 
  -3   3   5       69.12       80.64      3.25 o 
  -2   3   5       36.69       37.99      1.68 o 
  -1   3   5       25.29       26.62      1.38 o 
   0   3   5        4.68        3.75      0.57 o 
   1   3   5      284.18      276.91      7.69 o 
   2   3   5     1313.10     1324.57     24.38 o 
   3   3   5      189.01      195.83      5.21 o 
   4   3   5      152.06      149.21      4.46 o 
   5   3   5      385.70      383.17     14.87 o 
   6   3   5       46.82       43.32      5.13 o 
   7   3   5       64.74       65.10      5.89 o 
  -7   4   5        0.06        1.03      1.79 o 
  -6   4   5       12.93       16.92      3.08 o 
  -5   4   5        0.47        0.77      1.28 o 
  -4   4   5       33.44       34.13      2.89 o 
  -3   4   5      157.08      147.59      3.76 o 
  -2   4   5      182.93      181.26      4.02 o 
  -1   4   5        4.06        4.43      0.75 o 
   0   4   5       17.65       22.45      1.85 o 
   1   4   5      181.94      156.20      4.49 o 
   2   4   5       36.86       37.28      2.17 o 
   3   4   5        1.48        0.41      1.41 o 
   4   4   5       33.32       28.45      3.84 o 
   5   4   5      136.70      147.37      8.46 o 
   6   4   5       24.88       25.12      4.36 o 
   7   4   5        4.19        2.05      2.56 o 
  -6   5   5       29.46       35.63      4.10 o 
  -5   5   5       30.30       25.51      2.52 o 
  -4   5   5        9.10        6.88      1.11 o 
  -3   5   5        0.15       -0.10      0.66 o 
  -2   5   5        3.55        5.02      0.89 o 
  -1   5   5        0.99        0.41      0.82 o 
   0   5   5      258.75      261.01      6.58 o 
   1   5   5      129.64      120.50      4.03 o 
   2   5   5       50.18       46.96      4.74 o 
   3   5   5       45.74       46.13      2.60 o 
   4   5   5       87.59      100.13      5.25 o 
   5   5   5      100.79       99.90      3.84 o 
   6   5   5       73.67       79.45      6.41 o 
   7   5   5        0.07       -0.51      2.56 o 
  -6   6   5        5.39        9.23      2.56 o 
  -5   6   5        5.98        3.12      1.47 o 
  -4   6   5      235.73      242.84      5.56 o 
  -3   6   5       69.88       71.16      2.58 o 
  -2   6   5        6.42        7.60      1.01 o 
  -1   6   5       30.89       31.64      5.77 o 
   0   6   5      333.63      339.62      8.24 o 
   1   6   5        3.32        4.19      1.12 o 
   2   6   5       10.48       10.03      2.18 o 
   3   6   5      160.10      150.02      4.84 o 
   4   6   5        1.29        0.51      0.95 o 
   5   6   5        0.82        1.45      1.67 o 
   6   6   5       20.38       20.76      4.36 o 
  -5   7   5        2.86        4.59      2.05 o 
  -4   7   5       26.06       24.51      3.72 o 
  -3   7   5        2.73        1.54      0.75 o 
  -2   7   5        8.75        6.20      1.47 o 
  -1   7   5        1.79        1.54      1.15 o 
   0   7   5      273.76      277.24      7.49 o 
   1   7   5        2.89        2.63      2.05 o 
   2   7   5       64.82       57.17      4.23 o 
   3   7   5        0.20        1.67      1.12 o 
   4   7   5      160.11      151.21      5.26 o 
   5   7   5        9.07       11.38      1.78 o 
   6   7   5       35.00       46.65      6.15 o 
  -5   8   5        3.75        4.09      2.18 o 
  -4   8   5        0.22        2.05      2.56 o 
  -3   8   5        7.04        4.90      1.51 o 
  -2   8   5       13.71       16.46      1.98 o 
  -1   8   5        3.86        4.04      1.32 o 
   0   8   5      199.41      182.55     10.51 o 
   1   8   5       20.85       21.71      3.20 o 
   2   8   5        3.48        4.52      1.55 o 
   3   8   5        1.93        1.22      1.54 o 
   4   8   5        2.73        0.65      1.35 o 
   5   8   5        3.61        1.96      1.40 o 
  -4   9   5        0.03       -1.03      2.56 o 
  -3   9   5        5.39        6.23      1.58 o 
  -2   9   5        0.01        0.00      1.15 o 
  -1   9   5       15.54       11.83      1.98 o 
   0   9   5        6.69        4.38      1.67 o 
   1   9   5        1.26        0.67      1.32 o 
   2   9   5        1.00        2.47      1.35 o 
   3   9   5       23.06       25.49      2.70 o 
   4   9   5       27.61       31.94      3.33 o 
  -2  10   5        0.15       -1.11      1.15 o 
  -1  10   5        0.26       -0.67      1.28 o 
   0  10   5       12.06       17.39      2.41 o 
   1  10   5       17.56       18.15      2.82 o 
   2  10   5        7.55        9.07      2.04 o 
  -3  -8   6       13.72       13.74      2.77 o 
  -2  -8   6        2.79        4.47      2.03 o 
  -1  -8   6        0.33       -0.95      1.42 o 
   0  -8   6       16.10       19.22      4.36 o 
   1  -8   6       28.76       26.97      3.20 o 
   2  -8   6      131.67      131.23      8.46 o 
   3  -8   6       18.41       18.72      2.72 o 
  -4  -7   6        1.30        1.94      1.85 o 
  -3  -7   6        0.75        0.49      1.66 o 
  -2  -7   6      101.85       91.91      8.46 o 
  -1  -7   6       62.66       54.93      4.25 o 
   0  -7   6       10.68       11.03      4.10 o 
   1  -7   6       23.48       27.40      3.46 o 
   2  -7   6      117.54      112.34      5.16 o 
   3  -7   6        4.41        6.79      1.99 o 
   4  -7   6        2.21        2.56      1.63 o 
  -5  -6   6        5.38        3.91      1.90 o 
  -4  -6   6       12.39       15.47      4.23 o 
  -3  -6   6        3.28        2.36      1.71 o 
  -2  -6   6       18.77       18.06      2.59 o 
  -1  -6   6        4.15        4.57      1.66 o 
   0  -6   6       20.70       19.95      2.51 o 
   1  -6   6        1.50        0.59      1.23 o 
   2  -6   6       46.60       53.44      3.61 o 
   3  -6   6       43.11       47.57      6.41 o 
   4  -6   6        4.91        7.38      1.90 o 
   5  -6   6       21.91       28.50      3.72 o 
  -5  -5   6        3.79        3.31      1.97 o 
  -4  -5   6        8.31        6.62      2.08 o 
  -3  -5   6        5.71        6.31      1.90 o 
  -2  -5   6       67.97       64.96      4.61 o 
  -1  -5   6       21.55       19.83      2.59 o 
   0  -5   6       40.10       42.66      3.32 o 
   1  -5   6       20.95       22.18      1.97 o 
   2  -5   6       14.54       13.31      2.08 o 
   3  -5   6       42.52       44.55      3.43 o 
   4  -5   6       17.29       18.71      4.74 o 
   5  -5   6       45.84       52.22      3.65 o 
   6  -5   6       15.64       19.54      2.65 o 
  -6  -4   6        1.37        1.12      1.79 o 
  -5  -4   6        0.04       -1.68      1.23 o 
  -4  -4   6       14.80       13.70      2.32 o 
  -3  -4   6      305.99      315.09     17.17 o 
  -2  -4   6        2.29        1.89      1.32 o 
  -1  -4   6       53.09       56.82      3.50 o 
   0  -4   6        5.38        4.10      1.35 o 
   1  -4   6      265.57      268.99      6.01 o 
   2  -4   6       32.03       32.14      2.80 o 
   3  -4   6        2.87        1.92      1.27 o 
   4  -4   6        3.95        6.66      2.56 o 
   5  -4   6        0.00       -1.26      1.17 o 
   6  -4   6        1.65        3.01      1.54 o 
  -6  -3   6        0.95        1.74      1.60 o 
  -5  -3   6        9.08        6.80      1.97 o 
  -4  -3   6       30.42       46.48      3.75 o 
  -3  -3   6     1193.91     1172.68     24.22 o 
  -2  -3   6       58.97       55.49      3.45 o 
  -1  -3   6       63.83       63.69      4.87 o 
   0  -3   6        5.59        4.33      0.86 o 
   1  -3   6        7.69        7.08      1.01 o 
   2  -3   6      124.09      140.68      4.78 o 
   3  -3   6        0.13        0.72      0.98 o 
   4  -3   6        6.65        8.84      1.51 o 
   5  -3   6       12.43       14.71      2.03 o 
   6  -3   6      137.99      124.82      8.46 o 
  -7  -2   6       39.07       32.29      5.38 o 
  -6  -2   6        5.31        3.59      1.81 o 
  -5  -2   6        3.23        1.62      1.35 o 
  -4  -2   6        0.46        2.53      1.42 o 
  -3  -2   6        9.97        8.34      1.79 o 
  -2  -2   6       49.67       48.12      3.02 o 
   0  -2   6      102.16       92.24      2.80 o 
   1  -2   6      449.42      457.79     29.53 o 
   2  -2   6        5.98        2.89      2.04 o 
   3  -2   6       38.32       44.05      2.23 o 
   4  -2   6      149.05      152.56      5.51 o 
   5  -2   6       56.33       57.92      6.15 o 
   6  -2   6      108.59      101.75      7.69 o 
   7  -2   6        7.45        9.48      3.59 o 
  -7  -1   6        0.03       -2.56      2.05 o 
  -6  -1   6       15.68       16.54      2.44 o 
  -5  -1   6       92.61       92.73      4.49 o 
  -4  -1   6      102.79      109.25     10.64 o 
  -3  -1   6        0.02       -0.77      1.03 o 
  -1  -1   6       28.16       30.34      2.68 o 
   0  -1   6        0.01        2.53      1.68 o 
   1  -1   6       62.97       56.84      2.52 o 
   2  -1   6      105.23      104.19      3.45 o 
   3  -1   6       29.12       28.31      4.01 o 
   4  -1   6      221.47      230.16     10.51 o 
   5  -1   6       31.07       41.78      5.38 o 
   6  -1   6       45.61       48.95      6.15 o 
   7  -1   6       21.76       15.89      4.10 o 
  -7   0   6        4.08        0.51      2.05 o 
  -6   0   6        9.38        9.23      2.82 o 
  -5   0   6        0.72       -0.30      0.98 o 
  -4   0   6        1.20        0.00      1.41 o 
  -3   0   6        9.74       10.58      2.95 o 
  -2   0   6       62.90       57.00      4.87 o 
  -1   0   6        3.93        7.76      0.98 o 
   0   0   6       50.71       61.72      3.91 o 
   1   0   6      443.33      388.11      9.47 o 
   2   0   6      241.30      240.16      8.20 o 
   3   0   6      123.75      121.25      4.06 o 
   4   0   6       16.95       19.74      3.59 o 
   5   0   6      175.66      190.69      9.74 o 
   6   0   6        8.41       10.25      3.08 o 
   7   0   6        0.52        0.26      2.31 o 
  -7   1   6       44.95       53.57      6.15 o 
  -6   1   6       43.22       42.29      5.13 o 
  -5   1   6       31.70       35.29      2.88 o 
  -4   1   6       15.90       14.51      2.31 o 
  -3   1   6      134.70       93.29      5.13 o 
  -2   1   6       15.71       11.42      2.27 o 
  -1   1   6        1.57        1.68      0.82 o 
   0   1   6      608.75      584.98      9.59 o 
   1   1   6      391.71      378.12      8.49 o 
   2   1   6       55.08       53.33      3.84 o 
   3   1   6        1.28        2.46      1.09 o 
   4   1   6      734.20      794.54     25.12 o 
   5   1   6       19.70       23.84      3.84 o 
   6   1   6       16.70       16.40      3.59 o 
   7   1   6        0.43        3.33      2.82 o 
  -7   2   6       33.65       36.65      5.13 o 
  -6   2   6        8.57       11.02      2.82 o 
  -5   2   6        5.32        6.67      1.45 o 
  -4   2   6       45.49       42.25      2.80 o 
  -3   2   6       73.38       73.70      3.08 o 
  -2   2   6        1.78        2.85      0.96 o 
  -1   2   6       26.86       27.41      1.58 o 
   0   2   6     1193.43     1236.43     23.20 o 
   1   2   6      196.19      220.01      5.84 o 
   2   2   6       28.41       27.47      2.43 o 
   3   2   6      240.44      240.67     10.25 o 
   4   2   6     1053.17     1022.58     34.86 o 
   5   2   6        9.84        7.69      2.82 o 
   6   2   6        7.81       11.02      3.33 o 
   7   2   6       34.32       36.91      5.38 o 
  -7   3   6        0.25       -0.51      1.54 o 
  -6   3   6        0.09        0.77      1.54 o 
  -5   3   6        0.01       -1.15      0.91 o 
  -4   3   6       18.55       16.04      1.81 o 
  -3   3   6      127.08      139.18      3.69 o 
  -2   3   6      429.38      415.50      7.60 o 
  -1   3   6      109.99      122.26      4.23 o 
   0   3   6      292.85      301.83      7.30 o 
   1   3   6       13.51       17.85      2.43 o 
   2   3   6        0.08       12.17      7.05 o 
   3   3   6        9.99       11.78      2.31 o 
   4   3   6      101.09       94.76      3.74 o 
   5   3   6       41.34       45.62      5.38 o 
   6   3   6       21.55       20.50      4.10 o 
   7   3   6       56.36       47.93      6.15 o 
  -6   4   6        3.11        4.61      2.05 o 
  -5   4   6       35.78       31.53      3.59 o 
  -3   4   6       25.38       29.61      1.95 o 
  -2   4   6       53.47       61.04      3.14 o 
  -1   4   6       12.95       13.16      1.71 o 
   0   4   6       10.45        7.87      1.28 o 
   1   4   6        6.88        9.59      1.47 o 
   2   4   6       32.74       28.79      2.27 o 
   3   4   6       21.83       20.56      4.10 o 
   4   4   6       68.58       57.64      7.69 o 
   5   4   6       37.64       36.40      4.87 o 
   6   4   6        7.22        8.71      3.33 o 
   7   4   6       62.07       76.38      6.92 o 
  -6   5   6        0.12        0.51      1.54 o 
  -5   5   6        0.08        1.03      1.54 o 
  -4   5   6       31.57       31.35      3.72 o 
  -3   5   6        3.78        5.23      1.47 o 
  -2   5   6        2.23        2.45      1.23 o 
  -1   5   6      406.76      431.84     12.17 o 
   0   5   6        1.43        0.85      0.92 o 
   1   5   6       30.33       27.96      2.95 o 
   2   5   6        1.91        2.20      1.15 o 
   3   5   6      126.79      118.15     11.15 o 
   4   5   6        0.01        0.17      1.67 o 
   5   5   6       27.38       31.78      4.87 o 
   6   5   6        2.95        4.61      2.82 o 
  -5   6   6       68.38       77.66      5.13 o 
  -4   6   6       22.06       19.16      2.34 o 
  -3   6   6       26.86       24.83      4.23 o 
  -2   6   6        1.44        0.71      1.12 o 
  -1   6   6      624.02      635.54     13.73 o 
   0   6   6       52.11       61.65      3.72 o 
   1   6   6       23.84       20.93      1.98 o 
   2   6   6       61.22       61.67      6.28 o 
   3   6   6        7.20       12.12      1.75 o 
   4   6   6       72.43       70.33      3.41 o 
   5   6   6        9.63        9.52      1.75 o 
   6   6   6        2.77        1.54      2.82 o 
  -4   7   6       10.93        9.21      1.85 o 
  -3   7   6        4.01        5.47      1.60 o 
  -2   7   6       10.17       12.95      1.92 o 
  -1   7   6       68.61       67.70      3.41 o 
   0   7   6       30.92       28.39      3.59 o 
   1   7   6       68.60       71.29      3.41 o 
   2   7   6       16.19       15.49      1.94 o 
   3   7   6      120.89      118.31      4.65 o 
   4   7   6        7.56       10.57      1.78 o 
   5   7   6        2.85        1.30      1.67 o 
  -4   8   6       11.83       14.10      3.84 o 
  -3   8   6       16.41       21.38      2.41 o 
  -2   8   6       16.14       11.93      1.98 o 
  -1   8   6       14.23       18.20      2.17 o 
   0   8   6        0.30        0.93      1.17 o 
   1   8   6        6.15        5.64      1.58 o 
   2   8   6       15.86       11.39      2.05 o 
   3   8   6        2.15        2.41      2.95 o 
   4   8   6       21.09       17.88      2.24 o 
  -3   9   6        0.02        0.22      1.32 o 
  -2   9   6        0.69        1.06      1.67 o 
  -1   9   6       34.06       45.50      3.13 o 
   0   9   6        0.14        2.56      1.38 o 
   1   9   6        3.86        3.73      1.58 o 
   2   9   6        3.94        8.00      1.81 o 
   3   9   6        3.12        2.14      1.38 o 
  -1  10   6       22.08       28.32      2.95 o 
   0  10   6        0.07       -0.26      1.15 o 
   1  10   6        3.01        3.07      3.84 o 
  -1  -8   7        1.23        2.14      4.74 o 
   0  -8   7        1.56       -0.04      1.92 o 
   1  -8   7        9.66        9.52      2.22 o 
  -3  -7   7        7.50        4.83      2.09 o 
  -2  -7   7        0.30        0.53      1.79 o 
  -1  -7   7        1.07        1.03      1.71 o 
   0  -7   7       14.31       15.80      5.64 o 
   1  -7   7      135.16      137.19      5.69 o 
   2  -7   7       85.35       98.42      7.18 o 
   3  -7   7       10.65       13.82      2.44 o 
  -4  -6   7        4.66        4.46      2.09 o 
  -3  -6   7       10.48       11.02      4.23 o 
  -2  -6   7        8.04        7.41      2.09 o 
  -1  -6   7        3.44        6.36      1.97 o 
   0  -6   7        0.09        2.46      3.33 o 
   1  -6   7        1.14        2.98      2.18 o 
   2  -6   7        0.03        0.26      2.05 o 
   3  -6   7       21.77       18.24      2.52 o 
   4  -6   7       23.47       26.24      3.46 o 
  -5  -5   7        1.11        0.32      1.66 o 
  -4  -5   7       12.44        9.70      2.56 o 
  -3  -5   7        3.71        2.90      1.79 o 
  -2  -5   7        6.71        6.65      1.94 o 
  -1  -5   7       34.97       37.00      3.32 o 
   0  -5   7       61.17       70.66      4.05 o 
   1  -5   7        6.11        7.12      1.66 o 
   2  -5   7       33.07       38.22      3.87 o 
   3  -5   7       35.68       31.34      2.99 o 
   4  -5   7        0.41        0.26      2.05 o 
   5  -5   7        8.95       15.12      4.10 o 
  -5  -4   7        2.09        6.55      2.03 o 
  -4  -4   7       32.08       35.97      3.63 o 
  -3  -4   7       42.24       45.28      4.10 o 
  -2  -4   7        0.24        0.97      1.28 o 
  -1  -4   7        2.19        3.17      1.54 o 
   0  -4   7      231.87      223.95      6.96 o 
   1  -4   7       15.43       16.28      2.14 o 
   2  -4   7        0.71        0.32      0.62 o 
   3  -4   7       59.71       50.23      7.56 o 
   4  -4   7       12.28       12.82      3.33 o 
   5  -4   7        5.68        7.95      3.08 o 
  -6  -3   7        4.54        1.32      1.71 o 
  -5  -3   7        6.16        7.11      3.33 o 
  -4  -3   7       95.79       97.05      6.28 o 
  -3  -3   7      246.51      230.87     11.79 o 
  -2  -3   7       14.03       19.28      5.00 o 
  -1  -3   7        8.85        9.60      1.90 o 
   0  -3   7       14.44       16.03      2.31 o 
   1  -3   7      117.25      124.21      7.17 o 
   2  -3   7      133.01      128.73      3.74 o 
   3  -3   7       43.43       42.55      4.87 o 
   4  -3   7       36.47       35.11      4.87 o 
   5  -3   7       19.32       19.48      4.10 o 
   6  -3   7       16.06       18.71      4.36 o 
  -6  -2   7        5.28        8.52      2.09 o 
  -5  -2   7       35.52       37.35      6.66 o 
  -4  -2   7        8.40        6.46      1.79 o 
  -3  -2   7      130.89      125.74      5.22 o 
  -2  -2   7       45.34       37.28      8.97 o 
  -1  -2   7       34.06       34.20      2.70 o 
   0  -2   7        1.32        1.13      1.04 o 
   1  -2   7       79.25       79.69      2.81 o 
   2  -2   7       52.15       48.04      3.08 o 
   3  -2   7        7.13       10.35      2.18 o 
   4  -2   7        0.00        1.03      2.05 o 
   5  -2   7       13.58       20.50      4.10 o 
   6  -2   7       55.36       70.74      7.69 o 
  -6  -1   7       12.85       17.43      3.59 o 
  -5  -1   7        0.35        1.44      1.35 o 
  -4  -1   7        6.45        5.80      2.95 o 
  -3  -1   7        4.39        2.48      1.35 o 
  -2  -1   7       21.55       22.03      3.97 o 
  -1  -1   7        2.20        2.46      1.17 o 
   0  -1   7       57.45       48.41      2.13 o 
   1  -1   7       63.51       57.32      4.23 o 
   2  -1   7        4.12        1.63      0.98 o 
   3  -1   7       22.88       23.57      2.22 o 
   4  -1   7      284.75      277.06     12.05 o 
   5  -1   7       64.63       81.76      6.41 o 
   6  -1   7        7.49        8.97      3.08 o 
  -6   0   7        4.26        2.05      2.56 o 
  -5   0   7       21.10       20.87      2.52 o 
  -4   0   7       31.00       31.89      2.88 o 
  -3   0   7       11.10       15.40      1.99 o 
  -2   0   7       53.41       52.49      3.20 o 
  -1   0   7      339.30      367.20      7.00 o 
   0   0   7       20.89       24.67      2.17 o 
   1   0   7       69.59       56.53      2.80 o 
   2   0   7       13.43       14.51      2.18 o 
   3   0   7      124.42      117.59      8.46 o 
   5   0   7       18.13       21.79      4.10 o 
   6   0   7        2.17       -0.26      2.05 o 
  -6   1   7        0.01        0.51      1.79 o 
  -5   1   7        4.17        2.12      1.28 o 
  -4   1   7      199.44      184.92      5.97 o 
  -3   1   7       52.77       51.92      3.25 o 
  -2   1   7       48.77       53.52      3.33 o 
  -1   1   7        1.43        1.56      1.15 o 
   0   1   7       59.50       64.40      2.99 o 
   1   1   7        5.62        3.87      2.56 o 
   2   1   7      122.02      126.56      4.42 o 
   3   1   7      273.47      145.32      6.15 o 
   4   1   7        0.08       -0.26      2.05 o 
   5   1   7        4.56        1.79      2.56 o 
   6   1   7       64.36       59.98      6.41 o 
   7   1   7      105.14      122.00      8.71 o 
  -6   2   7        0.32       -0.77      1.79 o 
  -5   2   7        6.79        8.12      1.71 o 
  -4   2   7        2.41        1.92      1.41 o 
  -3   2   7        1.21        1.41      1.04 o 
  -2   2   7      123.28      135.17      4.62 o 
  -1   2   7      124.18      133.02      4.53 o 
   0   2   7       19.69       13.33      2.18 o 
   1   2   7       57.64       60.73      2.95 o 
   2   2   7      114.33      123.54      4.42 o 
   3   2   7      413.91      428.45     10.03 o 
   4   2   7      301.01      286.03     12.30 o 
   5   2   7       14.80       13.33      3.33 o 
   6   2   7       34.09       28.45      4.61 o 
   7   2   7       12.13       19.22      4.36 o 
  -6   3   7        9.48        8.46      2.56 o 
  -5   3   7       43.86       42.31      5.77 o 
  -4   3   7       34.66       39.47      4.10 o 
  -3   3   7       23.63       21.53      3.33 o 
  -2   3   7        2.03        0.24      1.09 o 
  -1   3   7       26.81       29.00      5.13 o 
   0   3   7       25.74       28.75      2.44 o 
   1   3   7        3.65        5.32      1.28 o 
   2   3   7        0.23        1.73      1.04 o 
   3   3   7        1.15        2.03      1.41 o 
   4   3   7       73.75       77.33      3.59 o 
   5   3   7       82.22       74.58      6.15 o 
   6   3   7       24.20       20.50      4.10 o 
  -6   4   7        3.22        1.54      1.79 o 
  -5   4   7        3.30        4.10      2.05 o 
  -4   4   7        2.97        3.59      2.05 o 
  -3   4   7       12.82       12.56      2.82 o 
  -2   4   7        1.09        2.05      2.31 o 
  -1   4   7        8.19        7.62      1.66 o 
   0   4   7        2.59        4.26      1.32 o 
   1   4   7      161.70      159.09      5.11 o 
   2   4   7       26.25       30.07      2.59 o 
   3   4   7       37.03       38.38      4.74 o 
   4   4   7       83.78       79.86      3.60 o 
   5   4   7       68.17       72.28      6.41 o 
   6   4   7        1.81        3.33      3.08 o 
  -4   5   7        9.33       12.82      2.82 o 
  -3   5   7        0.07        1.69      1.28 o 
  -2   5   7        4.22        2.56      2.18 o 
  -1   5   7      233.75      223.59      6.71 o 
   0   5   7        0.06       -0.51      0.92 o 
   1   5   7        4.18        3.60      1.54 o 
   2   5   7      120.74      112.18      4.31 o 
   3   5   7        8.50        6.93      1.51 o 
   4   5   7        1.20        0.34      1.15 o 
   5   5   7       55.99       48.70      5.89 o 
   6   5   7       20.65       25.89      4.87 o 
  -4   6   7        0.40       -0.26      1.54 o 
  -3   6   7       17.93       20.76      2.52 o 
  -2   6   7       56.72       50.51      3.22 o 
  -1   6   7      321.42      359.73      9.42 o 
   0   6   7        8.52        9.28      1.79 o 
   1   6   7       25.72       19.93      2.82 o 
   2   6   7        9.16       13.63      1.90 o 
   3   6   7      233.10      206.97      7.18 o 
   4   6   7        0.58        1.62      1.15 o 
   5   6   7        4.41        3.84      3.08 o 
  -4   7   7        3.77        3.70      1.66 o 
  -3   7   7       21.63       33.43      3.02 o 
  -2   7   7        8.81       13.60      2.22 o 
  -1   7   7      148.76      127.87      9.10 o 
   0   7   7        0.77        0.80      1.17 o 
   1   7   7        0.39       -0.68      1.15 o 
   2   7   7        4.77        2.60      2.69 o 
   3   7   7        5.87        3.26      2.18 o 
   4   7   7        4.35        4.38      1.55 o 
   5   7   7        5.64        9.48      3.59 o 
  -3   8   7        0.28        2.51      1.51 o 
  -2   8   7        0.00        2.19      1.35 o 
  -1   8   7        2.13        0.56      1.17 o 
   0   8   7        0.19       -0.15      2.43 o 
   1   8   7       24.97       29.64      2.83 o 
   2   8   7       20.74       21.05      2.56 o 
   3   8   7        2.66        2.22      1.38 o 
   4   8   7        2.12        0.39      1.35 o 
  -2   9   7        0.02       -0.30      1.17 o 
  -1   9   7        2.10        1.27      2.82 o 
   0   9   7       14.76       16.91      2.24 o 
   1   9   7        6.24        7.00      1.81 o 
   2   9   7        0.00        0.36      1.18 o 
  -1  -7   8        6.30        7.74      2.13 o 
   0  -7   8        1.07        1.39      1.66 o 
   1  -7   8        0.72        1.85      1.66 o 
  -3  -6   8        3.88        2.66      3.46 o 
  -2  -6   8        0.24        0.07      2.18 o 
  -1  -6   8       12.59       13.89      2.62 o 
   0  -6   8       12.29       11.38      2.22 o 
   1  -6   8        4.67        4.66      1.71 o 
   2  -6   8        1.68       -1.03      2.05 o 
  -4  -5   8       93.59       93.36      5.64 o 
  -3  -5   8        1.96       -0.39      1.55 o 
  -2  -5   8       10.92       13.22      4.23 o 
  -1  -5   8        0.01       -0.29      1.47 o 
   0  -5   8       50.63       49.60      3.99 o 
   1  -5   8        0.73        0.91      1.79 o 
   2  -5   8        2.11        4.87      2.05 o 
   3  -5   8        0.78       -0.77      2.05 o 
   4  -5   8        0.00        0.51      2.31 o 
  -4  -4   8      183.91      155.74     13.71 o 
  -3  -4   8       29.07       23.11      3.59 o 
  -2  -4   8       46.06       44.92      9.87 o 
  -1  -4   8        0.68       -0.95      1.17 o 
   0  -4   8       24.63       21.53      3.59 o 
   1  -4   8       17.79       16.15      3.08 o 
   2  -4   8       19.69       28.45      3.84 o 
   3  -4   8       23.24       23.32      4.10 o 
   4  -4   8        0.21        1.03      2.05 o 
   5  -4   8      101.80       98.93      7.69 o 
  -5  -3   8        0.06       -0.22      1.66 o 
  -4  -3   8        0.03       -0.39      1.47 o 
  -3  -3   8        7.65        6.56      2.82 o 
  -2  -3   8        6.83       12.28      4.87 o 
  -1  -3   8       32.45       37.63      3.25 o 
   0  -3   8      163.37      165.06      8.20 o 
   1  -3   8        6.72        5.13      2.05 o 
   2  -3   8       26.26       25.57      2.62 o 
   3  -3   8       75.15       74.07      5.89 o 
   4  -3   8       30.36       30.24      4.61 o 
   5  -3   8       13.83       11.02      3.33 o 
  -5  -2   8       15.37       13.42      2.52 o 
  -4  -2   8        0.98        0.39      1.47 o 
  -3  -2   8        0.10       -0.11      1.23 o 
  -2  -2   8       72.38       77.04      4.05 o 
  -1  -2   8       52.96       52.29      4.87 o 
   0  -2   8        3.96        6.15      2.05 o 
   1  -2   8        3.55        1.03      1.54 o 
   2  -2   8       31.88       34.47      2.88 o 
   3  -2   8      112.69      106.88      6.92 o 
   4  -2   8       22.63       22.55      4.10 o 
   5  -2   8       14.74       17.94      4.10 o 
   6  -2   8        8.36       12.56      3.84 o 
  -5  -1   8        3.56        1.92      1.63 o 
  -4  -1   8        0.29        0.77      2.56 o 
  -3  -1   8        0.16        1.31      3.46 o 
  -2  -1   8       31.26       32.29      3.84 o 
  -1  -1   8       48.32       38.70      4.10 o 
   0  -1   8       52.77       44.08      4.36 o 
   1  -1   8      156.93      137.80      6.02 o 
   2  -1   8      100.90       94.55      3.97 o 
   3  -1   8       10.83       15.27      2.03 o 
   4  -1   8       59.93       61.26      6.41 o 
   5  -1   8        2.78        1.03      2.31 o 
   6  -1   8        0.01       -1.54      2.05 o 
  -6   0   8        3.99        3.04      1.79 o 
  -5   0   8        8.95        6.92      1.85 o 
  -3   0   8       93.74       92.78      5.89 o 
  -2   0   8        0.22       -0.51      1.54 o 
  -1   0   8        0.54        0.00      1.54 o 
   0   0   8       78.06       76.84      3.43 o 
   1   0   8        9.01        7.38      1.63 o 
   2   0   8       11.56       10.66      1.81 o 
   3   0   8      294.74      265.43     31.91 o 
   4   0   8       41.89       46.39      5.38 o 
   5   0   8       22.85       25.63      4.61 o 
   6   0   8        7.93       10.76      3.59 o 
  -6   1   8        1.34        4.10      2.56 o 
  -5   1   8       22.57       25.89      3.84 o 
  -4   1   8        0.02       -1.54      1.54 o 
  -3   1   8       21.93       16.40      3.08 o 
  -2   1   8        6.05        5.64      2.05 o 
  -1   1   8      396.52      381.38     13.07 o 
   0   1   8       73.09       78.25      3.97 o 
   1   1   8       27.76       27.79      2.62 o 
   2   1   8       88.09      103.11      4.23 o 
   3   1   8      799.83      692.64     62.67 o 
   4   1   8        9.59        7.69      3.08 o 
   5   1   8        0.29       -1.54      2.05 o 
   6   1   8       42.07       40.50      5.64 o 
  -5   2   8        4.27       10.76      2.82 o 
  -4   2   8       37.93       42.03      4.61 o 
  -3   2   8       15.63       20.76      3.33 o 
  -2   2   8       38.20       36.14      4.10 o 
  -1   2   8      108.36      105.64      4.35 o 
   0   2   8       35.61       35.44      5.25 o 
   1   2   8        1.72        0.97      1.17 o 
   2   2   8       26.39       25.87      2.52 o 
   3   2   8       84.30       81.22      3.94 o 
   4   2   8        4.19        2.82      2.56 o 
   5   2   8       65.63       59.98      6.41 o 
  -5   3   8        2.37        4.36      2.05 o 
  -4   3   8        0.00        1.28      1.79 o 
  -3   3   8        5.61        4.61      2.05 o 
  -2   3   8        8.03        8.20      2.31 o 
  -1   3   8       18.94       19.24      2.34 o 
   0   3   8        3.59        4.65      1.42 o 
   1   3   8      196.28      203.55      6.31 o 
   2   3   8       66.13       61.20      3.33 o 
   3   3   8        7.69       10.16      2.95 o 
   4   3   8       16.49       19.74      4.10 o 
   5   3   8       26.97       26.66      4.87 o 
   6   3   8       48.64       54.85      6.66 o 
  -5   4   8        0.35       -1.03      1.79 o 
  -4   4   8        0.39       -1.54      1.54 o 
  -3   4   8        1.70        3.08      2.05 o 
  -2   4   8      184.53      211.54      8.33 o 
  -1   4   8        7.36        6.32      2.18 o 
   0   4   8       76.14       66.74      3.72 o 
   1   4   8       42.01       39.63      5.25 o 
   2   4   8      114.16      102.27      4.25 o 
   3   4   8       47.95       36.73      3.02 o 
   4   4   8        0.43        0.37      1.67 o 
   5   4   8        3.08        7.69      3.08 o 
   6   4   8        6.31        2.05      2.82 o 
  -4   5   8        1.93        2.31      2.05 o 
  -3   5   8       12.57       14.61      3.08 o 
  -2   5   8      375.88      378.97     14.48 o 
  -1   5   8      117.62      143.15      5.47 o 
   0   5   8       22.39       23.06      2.51 o 
   1   5   8       16.04       11.70      1.94 o 
   2   5   8        0.25        0.44      1.12 o 
   3   5   8       73.78       75.47      5.13 o 
   4   5   8       20.57       25.08      2.70 o 
   5   5   8        2.40        3.08      2.82 o 
  -4   6   8        4.52        3.33      2.31 o 
  -3   6   8       11.35       19.22      3.33 o 
  -2   6   8        7.22        7.47      1.79 o 
  -1   6   8       44.20       43.24      3.45 o 
   0   6   8       35.00       42.20      4.61 o 
   1   6   8        3.26        3.72      1.51 o 
   2   6   8       63.12       56.43      3.45 o 
   3   6   8        0.40        0.60      1.15 o 
   4   6   8        1.08        0.19      1.17 o 
   5   6   8        0.56        5.13      3.59 o 
  -3   7   8        5.47        3.95      1.79 o 
  -2   7   8        0.00       -0.70      1.32 o 
  -1   7   8       10.15       12.12      2.09 o 
   0   7   8        3.74        3.87      1.58 o 
   1   7   8       21.22       19.67      2.41 o 
   2   7   8        2.29        1.55      1.17 o 
   3   7   8       10.78       10.31      2.56 o 
   4   7   8        4.37        3.22      1.79 o 
  -2   8   8       12.94       12.06      2.43 o 
  -1   8   8        0.72       -0.50      1.35 o 
   0   8   8        3.70        5.78      1.78 o 
   1   8   8       13.09       16.23      2.37 o 
   2   8   8        0.66        1.11      1.38 o 
   3   8   8        0.54        2.04      1.35 o 
   0  -6   9        1.07        1.03      2.05 o 
  -2  -5   9        1.85        3.52      1.90 o 
  -1  -5   9       26.56       21.79      3.84 o 
   0  -5   9        3.64        5.64      2.56 o 
   1  -5   9        1.10        2.05      2.31 o 
  -3  -4   9        0.05        0.40      1.60 o 
  -2  -4   9        0.87        1.79      2.05 o 
  -1  -4   9        7.93        5.38      2.31 o 
   0  -4   9       65.50       76.38      5.89 o 
   1  -4   9       65.52       69.71      6.41 o 
   2  -4   9       11.77       14.10      3.08 o 
   4  -4   9        2.27        2.82      2.31 o 
  -4  -3   9       38.72       35.63      4.87 o 
  -3  -3   9        6.02        8.71      2.82 o 
  -2  -3   9       20.01       24.09      4.10 o 
  -1  -3   9        3.68        4.36      2.31 o 
   0  -3   9        2.77        2.56      2.05 o 
   1  -3   9        1.13        1.54      1.79 o 
   2  -3   9        3.02        3.33      2.05 o 
   3  -3   9        1.43       -0.51      1.79 o 
   4  -3   9        5.47        5.64      3.08 o 
  -4  -2   9        0.63       -0.51      2.05 o 
  -3  -2   9        1.11        1.28      1.79 o 
  -2  -2   9        0.21        1.79      1.79 o 
  -1  -2   9       20.94       21.27      3.59 o 
   0  -2   9       76.89       76.12      5.38 o 
   1  -2   9        5.27        5.64      2.31 o 
   2  -2   9        6.02       10.51      2.56 o 
   3  -2   9       46.83       50.49      5.64 o 
   4  -2   9       16.36       21.27      4.10 o 
   5  -2   9        7.78        8.46      3.33 o 
  -5  -1   9       15.32       15.38      3.33 o 
  -4  -1   9       10.11       11.53      3.08 o 
  -3  -1   9       54.04       55.62      5.64 o 
  -2  -1   9       47.76       41.26      4.61 o 
  -1  -1   9       24.12       21.27      3.33 o 
   0  -1   9        6.83        5.38      2.05 o 
   1  -1   9       42.31       47.67      4.87 o 
   2  -1   9       50.16       62.31      3.72 o 
   3  -1   9       60.26       67.92      5.64 o 
   4  -1   9        4.78        4.61      2.82 o 
  -5   0   9       35.41       33.58      4.61 o 
  -4   0   9        3.78        2.05      2.05 o 
  -3   0   9        1.38        1.79      1.54 o 
  -2   0   9        4.42        2.82      2.05 o 
  -1   0   9       37.92       35.63      4.36 o 
   0   0   9        5.19        4.36      2.05 o 
   1   0   9        8.23        4.37      2.82 o 
   2   0   9      145.83      144.48      5.34 o 
   3   0   9        2.31        1.54      1.32 o 
   4   0   9       28.60       31.53      4.87 o 
   5   0   9       59.78       55.36      6.41 o 
  -5   1   9        0.46        2.31      2.31 o 
  -4   1   9        5.33        5.89      2.56 o 
  -3   1   9        1.79       -0.77      1.54 o 
  -2   1   9        5.67        5.38      2.31 o 
  -1   1   9       21.04       20.25      3.33 o 
   0   1   9       55.84       57.16      4.61 o 
   1   1   9       51.39       51.27      5.13 o 
   2   1   9      180.31      191.23      6.31 o 
   3   1   9      160.78      162.79      8.33 o 
   4   1   9        0.59       -1.03      2.31 o 
   5   1   9        2.99        0.00      2.56 o 
  -5   2   9        2.92        8.46      3.08 o 
  -4   2   9        1.16        4.10      2.31 o 
  -3   2   9        0.08        1.54      2.05 o 
  -2   2   9       35.25       33.32      4.10 o 
  -1   2   9        8.87        7.43      2.56 o 
   0   2   9        7.26        5.38      1.71 o 
   1   2   9        5.28        4.73      1.60 o 
   2   2   9        2.95        1.93      1.35 o 
   3   2   9       70.78       68.37      3.87 o 
   4   2   9       86.32       78.43      6.66 o 
   5   2   9       16.15       23.32      4.61 o 
  -4   3   9        0.30        1.54      2.05 o 
  -3   3   9        0.68        0.51      1.79 o 
  -2   3   9       42.80       52.80      5.38 o 
  -1   3   9        4.66        3.33      2.05 o 
   0   3   9      103.62      110.20      8.33 o 
   1   3   9       74.43       76.46      4.05 o 
   2   3   9        0.01        0.59      1.12 o 
   3   3   9        1.29        0.87      1.28 o 
   4   3   9       33.34       33.06      5.13 o 
   5   3   9        3.28        6.66      3.33 o 
  -4   4   9        8.18        8.20      2.82 o 
  -3   4   9        6.06        6.41      2.82 o 
  -2   4   9       38.72       41.52      4.87 o 
  -1   4   9        9.09        9.60      2.03 o 
   0   4   9        3.81        3.02      1.79 o 
   1   4   9       63.48       66.03      3.75 o 
   2   4   9       12.75       12.24      2.22 o 
   3   4   9       15.26       16.68      3.08 o 
   4   4   9       67.07       57.67      6.41 o 
   5   4   9        4.27        8.20      3.33 o 
  -4   5   9        0.08       -1.03      2.05 o 
  -3   5   9       18.93       20.76      3.59 o 
  -2   5   9      206.64      233.24     10.51 o 
  -1   5   9       23.82       34.26      3.26 o 
   0   5   9        8.50        6.73      1.90 o 
   1   5   9       17.99       16.68      2.82 o 
   2   5   9      102.79       95.76      7.82 o 
   3   5   9       19.53       22.20      3.72 o 
   4   5   9       13.94       17.15      2.46 o 
  -3   6   9        0.05       -2.69      1.79 o 
  -2   6   9       49.29       52.03      5.38 o 
  -1   6   9        0.09       -0.62      1.47 o 
   0   6   9        3.23        5.09      1.85 o 
   1   6   9        1.97        2.39      2.43 o 
   2   6   9        0.17        0.53      1.54 o 
   3   6   9        1.60       -0.43      1.15 o 
   4   6   9        0.04        1.21      1.92 o 
  -2   7   9        0.40       -0.95      1.92 o 
  -1   7   9        6.17        4.23      1.90 o 
   0   7   9        4.04        5.57      1.78 o 
   1   7   9       24.91       25.35      2.89 o 
   2   7   9       14.66       17.13      2.51 o 
   3   7   9        4.11        6.60      3.20 o 
  -1  -4  10       40.22       40.50      5.38 o 
   0  -4  10        1.41       -0.51      1.79 o 
   1  -4  10        1.82        3.08      2.31 o 
  -2  -3  10        2.53        1.03      2.05 o 
  -1  -3  10        2.19        2.82      2.05 o 
   0  -3  10        9.06        8.46      2.82 o 
   1  -3  10        5.79        6.15      2.56 o 
   2  -3  10        9.73       10.00      2.82 o 
  -3  -2  10        9.14        6.41      2.82 o 
  -2  -2  10       10.73       12.56      3.08 o 
  -1  -2  10        0.21        0.26      1.79 o 
   0  -2  10       26.03       28.71      4.10 o 
   1  -2  10       45.21       41.01      4.87 o 
   2  -2  10        6.58        6.92      2.56 o 
   3  -2  10       14.28       15.89      3.84 o 
  -3  -1  10        0.30        2.82      2.31 o 
  -2  -1  10       17.17       18.20      3.59 o 
  -1  -1  10       15.03       16.15      3.33 o 
   0  -1  10       25.35       20.50      3.59 o 
   1  -1  10        0.03        1.79      1.79 o 
   2  -1  10      175.28      159.42      8.20 o 
   3  -1  10        4.89        6.15      3.08 o 
   4  -1  10       17.92       16.92      4.10 o 
  -4   0  10        2.11        1.03      2.05 o 
  -3   0  10        1.06       -0.26      1.54 o 
  -2   0  10       70.46       58.95      5.89 o 
  -1   0  10        1.62       -0.77      1.54 o 
   0   0  10        0.96        2.05      1.79 o 
   1   0  10        9.95        9.48      2.56 o 
   2   0  10      257.97      278.88      8.33 o 
   3   0  10        1.04       -1.28      2.05 o 
   4   0  10        0.11       -1.54      2.31 o 
  -4   1  10        0.15        0.00      1.79 o 
  -3   1  10        4.38        2.05      2.31 o 
  -2   1  10       64.79       62.54      6.15 o 
  -1   1  10        1.32        2.31      2.05 o 
   0   1  10        3.41        2.82      1.79 o 
   1   1  10        0.70       -1.92      1.28 o 
   2   1  10        0.31       -1.14      1.42 o 
   3   1  10        1.08        0.87      1.32 o 
   4   1  10       23.31       13.84      4.10 o 
  -4   2  10        0.28       -1.79      1.79 o 
  -3   2  10        0.10       -0.51      1.79 o 
  -2   2  10        0.77        0.77      2.05 o 
  -1   2  10        7.78        9.48      2.82 o 
   0   2  10       45.53       35.63      4.61 o 
   1   2  10       49.32       49.09      3.71 o 
   2   2  10        5.37        4.14      1.71 o 
   3   2  10        0.87        2.31      1.47 o 
   4   2  10       12.94       14.10      3.84 o 
  -3   3  10      116.16      126.61      7.95 o 
  -2   3  10       10.00       10.00      3.08 o 
  -1   3  10        3.80        4.36      2.56 o 
   0   3  10        3.52        1.03      2.05 o 
   1   3  10       52.43       46.24      3.71 o 
   2   3  10       33.65       35.55      5.25 o 
   3   3  10        2.34        1.59      1.60 o 
   4   3  10        1.14        0.77      2.82 o 
  -3   4  10       77.39       75.61      6.15 o 
  -2   4  10       73.92       88.17      6.66 o 
  -1   4  10       11.72        9.48      2.82 o 
   0   4  10        0.13        0.16      1.42 o 
   1   4  10        1.59        1.54      1.47 o 
   2   4  10       37.56       37.13      3.43 o 
   3   4  10       49.70       58.21      4.34 o 
  -2   5  10       11.10        6.41      2.82 o 
  -1   5  10       15.14       14.10      3.33 o 
   0   5  10        2.27        4.50      1.97 o 
   1   5  10       16.88       15.48      2.51 o 
   2   5  10        0.05        0.00      1.32 o 
   3   5  10        4.74        3.49      1.71 o 
  -1   6  10        0.20        2.31      2.05 o 
   0   6  10       13.97       12.38      2.51 o 
   1   6  10        3.70        8.57      2.15 o 
   2   6  10       34.36       34.54      3.45 o 
   0  -2  11       16.31       21.02      4.10 o 
   1  -2  11       11.90       12.05      3.08 o 
  -1  -1  11        0.18        0.26      1.79 o 
   0  -1  11        3.74        3.08      2.31 o 
   1  -1  11       72.93       72.53      6.66 o 
   2  -1  11        3.69        4.10      2.31 o 
  -2   0  11        5.71        4.87      2.31 o 
  -1   0  11       33.23       27.42      4.36 o 
   0   0  11        8.37        7.18      2.82 o 
   1   0  11        9.40        7.18      2.56 o 
   2   0  11       81.73       77.66      6.15 o 
  -2   1  11        0.11        0.77      2.31 o 
  -1   1  11        3.27        2.05      2.05 o 
   0   1  11        3.67        8.20      2.82 o 
   1   1  11        2.77        3.84      2.31 o 
   2   1  11       40.75       42.55      5.38 o 
  -2   2  11        2.31        5.13      2.56 o 
  -1   2  11        1.49        2.56      2.05 o 
   0   2  11        6.25        7.18      2.56 o 
   1   2  11        3.14        1.28      2.05 o 
   2   2  11        5.88        7.64      2.08 o 
  -1   3  11        0.57       -0.26      1.79 o 
   0   3  11       18.59       14.35      3.33 o 
   1   3  11        8.40       13.07      3.33 o 
   2   3  11        3.00        5.03      1.97 o 
   0   4  11        1.26       -1.28      1.79 o 
   1   4  11       50.55       47.58      4.17 o 
                                                 
